# Supplementary material for: The induction of oocyte maturation and ovulation in the European eel (Anguilla anguilla): in vitro and in vivo comparison of progesterone with 17α,20β-dihydroxy-4-pregnen-3-one
Source: Front Physiol. 2023 Aug 8;14:1207542. doi: 10.3389/fphys.2023.1207542 (PMC10442833; doi:10.3389/fphys.2023.1207542)
Supplement: Supplementary file 1 [file Table2.XLSX]

## Sheet: Table S1
Table S1: Transcripts yielded from comparing P vs. DHP stripped eggs.
In bold: genes that are differentially expressen when padj<0.01.
										Stripped eggs DHP			Stripped eggs P
id	Gene_ID	Product	baseMean	baseMeanA	baseMeanB	foldChange	log2FoldChange	pval	padj	#4	#8	#12	#2	#6	#10
LOC118207797	118207797	glutathione S-transferase Mu 3-like, transcript variant X1	72.4922	9.47839	135.506	14.2963	3.83757	6.79386e-08	0.00150348	8	23	0	133	115	160
parp9	118214193	poly(ADP-ribose) polymerase family member 9, transcript variant X1	203.68	54.8609	352.5	6.42534	2.68377	1.92146e-06	0.021261	35	85	48	234	423	406
ppan	118216432	peter pan homolog	82.4195	138.69	26.1494	0.188546	-2.40701	9.25815e-05	0.682943	147	209	79	35	21	24
zgc:158766	118236381	uncharacterized protein LOC100009641 homolog, transcript variant X1	188.999	66.3081	311.691	4.70065	2.23286	0.000134125	0.742049	179	5	27	338	242	360
cct2	118232443	chaperonin containing TCP1, subunit 2 (beta)	928.473	1464.05	392.894	0.26836	-1.89776	0.00018548	0.820935	1506	1371	1546	232	645	330
LOC118206152	118206152	Krueppel-like factor 4, transcript variant X1	51.2344	55.6736	46.7953	0.84053	-0.250629	0.722325	1	48	71	51	30	76	38
LOC118206153	118206153	UV excision repair protein RAD23 homolog B-like	826.219	783.733	868.705	1.10842	0.148504	0.773816	1	1090	723	608	1026	890	750
LOC118206160	118206160	acyl-CoA dehydrogenase family member 11-like, transcript variant X1	304.617	249.162	360.072	1.44513	0.531199	0.360208	1	375	333	87	315	428	354
LOC118206161	118206161	AP2-associated protein kinase 1-like, transcript variant X1	289.479	272.022	306.936	1.12835	0.174213	0.737325	1	304	299	232	379	285	276
LOC118206164	118206164	uncharacterized LOC118206164	16.3295	25.0232	7.63567	0.305143	-1.71244	0.0824738	1	17	24	33	11	3	9
LOC118206170	118206170	uncharacterized LOC118206170	0.342379	0.684759	0	0	#NAME?	0.86946	1	0	1	1	0	0	0
LOC118206172	118206172	ceramide transfer protein-like, transcript variant X1	55.0566	76.3836	33.7297	0.441583	-1.17924	0.0735939	1	91	81	63	46	38	21
LOC118206174	118206174	titin-like, transcript variant X1	3.23352	5.48063	0.986416	0.179982	-2.47407	0.274531	1	10	3	4	1	1	1
LOC118206176	118206176	uncharacterized LOC118206176	0.757323	1.51465	0	0	#NAME?	0.606027	1	0	0	4	0	0	0
LOC118206177	118206177	protein crumbs homolog 2-like	0.612194	1.22439	0	0	#NAME?	0.651309	1	0	4	0	0	0	0
LOC118206178	118206178	probable E3 ubiquitin-protein ligase HERC2	0.611976	0.914308	0.309644	0.338664	-1.56207	0.895352	1	3	0	0	1	0	0
LOC118206179	118206179	arrestin domain-containing protein 3-like	311.46	249.239	373.681	1.49929	0.584278	0.303512	1	49	403	293	322	342	458
LOC118206180	118206180	arrestin domain-containing protein 3-like	5.97428	5.32232	6.62624	1.24499	0.316135	0.823874	1	8	2	6	2	17	2
LOC118206181	118206181	arrestin domain-containing protein 3-like, transcript variant X1	53.0228	49.9831	56.0624	1.12163	0.165593	0.864814	1	44	70	40	44	47	76
LOC118206182	118206182	arrestin domain-containing protein 3-like, transcript variant X1	20.5925	16.9801	24.2048	1.42548	0.511448	0.653435	1	43	4	7	32	13	28
LOC118206188	118206188	2-oxoglutarate dehydrogenase, mitochondrial, transcript variant X1	463.403	335.33	591.476	1.76386	0.818736	0.102908	1	318	409	299	616	610	577
LOC118206190	118206190	soluble lamin-associated protein of 75 kDa-like, transcript variant X1	0.872162	0.757323	0.987	1.30327	0.38214	1	1	0	0	2	0	2	1
LOC118206191	118206191	golgin subfamily A member 6-like protein 6	2.98128	3.1177	2.84486	0.912488	-0.132122	1	1	0	4	5	6	2	1
LOC118206192	118206192	beta-1,3-galactosyl-O-glycosyl-glycoprotein beta-1,6-N-acetylglucosaminyltransferase 4-like, transcript variant X1	2.76387	3.97661	1.55114	0.390065	-1.35821	0.577408	1	2	11	0	0	5	0
LOC118206195	118206195	uncharacterized LOC118206195	5.51599	7.62066	3.41133	0.447643	-1.15958	0.486512	1	12	8	4	2	9	0
LOC118206197	118206197	ankyrin-1-like, transcript variant X1	184.3	135.271	233.329	1.7249	0.786515	0.272657	1	183	89	138	221	118	350
LOC118206198	118206198	eukaryotic translation initiation factor 4E-binding protein 1-like	1852.96	1842.38	1863.55	1.01149	0.0164844	0.994655	1	2819	1578	1321	2639	1518	1570
LOC118206200	118206200	uncharacterized LOC118206200	1890.38	1865.88	1914.88	1.02626	0.0373958	0.915507	1	1234	2482	1928	2218	1787	1838
LOC118206201	118206201	V-type proton ATPase subunit B, brain isoform	63.9968	87.9436	40.05	0.455405	-1.13478	0.098507	1	143	114	25	39	50	34
LOC118206207	118206207	TNF receptor-associated factor 2-like	402.564	338.788	466.341	1.3765	0.461	0.504616	1	508	434	135	274	509	610
LOC118206208	118206208	secretory carrier-associated membrane protein 1-like, transcript variant X1	9.504	7.3119	11.6961	1.5996	0.677708	0.577915	1	14	5	4	13	20	4
LOC118206209	118206209	LHFPL tetraspan subfamily member 2a protein-like	1.0997	2.19941	0	0	#NAME?	0.426535	1	0	1	5	0	0	0
LOC118206213	118206213	probable E3 ubiquitin-protein ligase HECTD4, transcript variant X1	33.6619	29.9734	37.3503	1.24611	0.317436	0.68827	1	32	24	34	23	36	52
LOC118206214	118206214	group 3 secretory phospholipase A2-like	37.792	51.3964	24.1876	0.470609	-1.0874	0.400192	1	16	126	21	14	38	22
LOC118206220	118206220	transcriptional activator protein Pur-beta	486.181	475.812	496.549	1.04358	0.061542	0.895759	1	681	389	394	543	599	389
LOC118206221	118206221	histone H2A.V	55.8407	71.3209	40.3604	0.565899	-0.821383	0.187177	1	118	45	57	37	40	45
LOC118206222	118206222	glutamine--fructose-6-phosphate aminotransferase [isomerizing] 1	174.135	166.411	181.858	1.09282	0.128062	0.801109	1	166	199	145	157	257	146
LOC118206225	118206225	uncharacterized LOC118206225	0.153049	0.306097	0	0	#NAME?	0.998528	1	0	1	0	0	0	0
LOC118206226	118206226	astrotactin-2-like, transcript variant X1	3.76175	2.59258	4.93091	1.90193	0.927467	0.666936	1	1	5	2	7	3	5
LOC118206227	118206227	uncharacterized LOC118206227	1.90005	0.304769	3.49533	11.4688	3.51964	0.352009	1	1	0	0	2	1	7
LOC118206228	118206228	uncharacterized LOC118206228	2.59054	5.18108	0	0	#NAME?	0.25493	1	17	0	0	0	0	0
LOC118206236	118206236	annexin A4-like	4.83173	4.16528	5.49818	1.32	0.40054	0.886649	1	0	0	11	0	0	15
LOC118206237	118206237	uncharacterized LOC118206237, transcript variant X1	3.30892	5.94106	0.676772	0.113914	-3.13398	0.168589	1	15	2	2	0	1	1
LOC118206244	118206244	guanine nucleotide-binding protein G(q) subunit alpha	52.2466	51.2947	53.1985	1.03711	0.0525754	0.907892	1	28	63	62	74	35	53
LOC118206248	118206248	RNA/RNP complex-1-interacting phosphatase-like	541.131	536.606	545.655	1.01686	0.024128	0.972611	1	870	512	303	559	570	534
LOC118206252	118206252	phosphatidylinositol 3-kinase regulatory subunit alpha-like, transcript variant X1	671.032	586.741	755.323	1.28732	0.36437	0.396375	1	501	583	675	1029	811	505
LOC118206256	118206256	histone-lysine N-methyltransferase NSD3-like, transcript variant X1	67.805	65.3696	70.2403	1.07451	0.103681	0.869458	1	63	63	71	57	75	80
LOC118206257	118206257	histone H1-like	0.378662	0.757323	0	0	#NAME?	0.859664	1	0	0	2	0	0	0
LOC118206259	118206259	polypyrimidine tract-binding protein 3-like, transcript variant X1	7.75423	10.6896	4.81886	0.450799	-1.14944	0.379581	1	6	24	4	6	6	3
LOC118206270	118206270	SWI/SNF-related matrix-associated actin-dependent regulator of chromatin subfamily B member 1-A, transcript variant X1	669.16	597.31	741.01	1.24058	0.311013	0.500899	1	223	997	592	812	985	502
LOC118206276	118206276	cell wall protein AWA1-like, transcript variant X1	43.1038	37.6336	48.5741	1.29071	0.368167	0.617034	1	62	34	22	75	38	37
LOC118206277	118206277	golgin subfamily A member 7, transcript variant X1	234.311	238.217	230.405	0.967204	-0.0481077	0.9795	1	129	296	286	225	257	221
LOC118206278	118206278	PDZ and LIM domain protein 5-like, transcript variant X1	60.2558	57.5972	62.9143	1.09231	0.127389	0.761218	1	44	59	69	101	63	33
LOC118206280	118206280	phospholipid phosphatase 1-like	4.64567	6.6998	2.59154	0.386808	-1.37031	0.461224	1	2	10	8	5	1	2
LOC118206286	118206286	complement C5-like	2.12817	1.74685	2.5095	1.43658	0.522642	0.922098	1	1	1	3	0	1	6
LOC118206287	118206287	centriolin-like, transcript variant X1	9.79759	10.1816	9.41362	0.924575	-0.113137	1	1	13	3	14	10	18	2
LOC118206290	118206290	endoglin-like, transcript variant X1	0.839581	1.36952	0.309644	0.226097	-2.14499	0.787549	1	0	2	2	1	0	0
LOC118206293	118206293	uncharacterized LOC118206293, transcript variant X1	18.5397	9.06283	28.0166	3.09138	1.62825	0.330078	1	0	16	11	20	3	57
LOC118206294	118206294	uncharacterized LOC118206294, transcript variant X1	22.0754	11.431	32.7199	2.86239	1.51722	0.0823937	1	18	12	6	36	40	25
LOC118206296	118206296	zinc finger BED domain-containing protein 1-like	0.688889	0.757323	0.620455	0.819273	-0.287584	1	1	0	0	2	0	2	0
LOC118206298	118206298	E3 ubiquitin-protein ligase RNF165-like, transcript variant X1	120.527	134.859	106.195	0.787452	-0.344736	0.556791	1	102	245	76	161	93	75
LOC118206300	118206300	rab-like protein 6, transcript variant X1	2935.24	2608.71	3261.77	1.25034	0.322315	0.534383	1	2967	2592	2406	2609	3087	4082
LOC118206308	118206308	protein shortage in chiasmata 1 ortholog, transcript variant X1	0.310227	0	0.620455	Inf	Inf	0.881079	1	0	0	0	0	2	0
LOC118206309	118206309	ceramide glucosyltransferase-like, transcript variant X1	62.18	69.3951	54.9649	0.792058	-0.336323	0.541391	1	57	118	42	42	62	62
LOC118206315	118206315	multiple C2 and transmembrane domain-containing protein 1-like, transcript variant X1	33.0613	23.449	42.6735	1.81984	0.863812	0.378295	1	43	14	16	89	31	15
LOC118206319	118206319	drebrin-like protein	8.24586	3.72989	12.7618	3.4215	1.77463	0.167003	1	0	6	5	22	5	12
LOC118206323	118206323	transcription factor TFIIIB component B'' homolog	230.053	232.084	228.021	0.982493	-0.0254811	0.998468	1	168	226	295	197	243	250
LOC118206328	118206328	zinc finger protein 660-like, transcript variant X1	11.2597	10.8795	11.64	1.0699	0.0974768	0.967542	1	15	7	11	11	10	14
LOC118206334	118206334	beta-1,3-galactosyltransferase 5-like, transcript variant X1	102.088	113.204	90.9722	0.803614	-0.315426	0.618323	1	57	177	110	52	148	79
LOC118206336	118206336	aquaporin-3-like	0.688889	0.757323	0.620455	0.819273	-0.287584	1	1	0	0	2	0	2	0
LOC118206337	118206337	survival motor neuron protein 1-like, transcript variant X1	293.025	355.158	230.891	0.65011	-0.621245	0.660098	1	128	204	670	369	207	143
LOC118206338	118206338	heat shock protein family B (small) member 11	414.283	429.783	398.782	0.927869	-0.108007	0.836092	1	201	625	468	368	377	458
LOC118206339	118206339	uncharacterized LOC118206339	178.186	180.036	176.337	0.97945	-0.0299564	0.879416	1	331	125	108	174	58	285
LOC118206341	118206341	uncharacterized LOC118206341	0.155114	0	0.310227	Inf	Inf	1	1	0	0	0	0	1	0
LOC118206342	118206342	uncharacterized LOC118206342	5.47715	7.06263	3.89168	0.551025	-0.859811	0.665093	1	2	5	13	0	9	3
LOC118206345	118206345	V-type proton ATPase subunit G 1-like	702.937	827.178	578.696	0.699603	-0.515393	0.308688	1	581	1441	552	533	706	531
LOC118206348	118206348	5'-AMP-activated protein kinase catalytic subunit alpha-1-like	415.021	394.326	435.717	1.10497	0.144004	0.75613	1	395	436	371	447	520	371
LOC118206349	118206349	60S ribosomal protein L37	905.575	805.595	1005.56	1.24822	0.319867	0.613712	1	476	1287	704	805	1879	473
LOC118206350	118206350	kinesin-like protein KIF2A, transcript variant X1	66.0531	84.3346	47.7716	0.566453	-0.819971	0.447227	1	204	39	27	45	37	61
LOC118206354	118206354	acyl-CoA dehydrogenase family member 10-like, transcript variant X1	26.9123	30.269	23.5557	0.778211	-0.361767	0.769464	1	28	24	38	37	39	0
LOC118206355	118206355	aldehyde dehydrogenase, mitochondrial-like	82.5204	84.4651	80.5757	0.953952	-0.068011	0.992321	1	38	81	127	133	49	66
LOC118206358	118206358	uncharacterized LOC118206358	67.1512	117.413	16.8891	0.143843	-2.79743	0.172579	1	305	23	46	6	39	8
LOC118206359	118206359	uncharacterized LOC118206359	61.6455	106.861	16.4304	0.153755	-2.70129	0.0640872	1	159	4	151	20	33	0
LOC118206361	118206361	protein fem-1 homolog C-like	51.2826	68.4337	34.1315	0.498753	-1.0036	0.432335	1	173	34	14	33	44	28
LOC118206363	118206363	nodal homolog	0.189331	0.378662	0	0	#NAME?	0.998527	1	0	0	1	0	0	0
LOC118206365	118206365	calcium/calmodulin-dependent protein kinase type II subunit beta-like, transcript variant X1	5.9843	8.1379	3.83069	0.470722	-1.08705	0.52275	1	5	8	11	8	2	2
LOC118206369	118206369	uncharacterized LOC118206369	55.1247	15.6109	94.6385	6.06232	2.59987	0.253942	1	0	51	0	250	0	47
LOC118206370	118206370	uncharacterized LOC118206370, transcript variant X1	10.619	4.63623	16.6017	3.58086	1.84031	0.360769	1	9	0	5	11	0	36
LOC118206371	118206371	growth arrest and DNA damage-inducible protein GADD45 gamma-like, transcript variant X1	2.54577	1.06209	4.02945	3.79388	1.92367	0.422253	1	1	0	2	6	7	0
LOC118206373	118206373	growth arrest and DNA damage-inducible protein GADD45 gamma-like	1.5429	0.918291	2.16751	2.36037	1.23901	0.764352	1	0	3	0	7	0	0
LOC118206375	118206375	uncharacterized LOC118206375	52.7443	0	105.489	Inf	Inf	0.000900512	1	0	0	0	0	112	193
LOC118206384	118206384	protein SCAI-like, transcript variant X1	3.71232	5.64824	1.77641	0.314507	-1.66884	0.367181	1	5	11	2	0	1	4
LOC118206385	118206385	serine/threonine-protein phosphatase 6 catalytic subunit-like, transcript variant X1	76.4689	64.153	88.7849	1.38396	0.468798	0.455323	1	86	72	42	128	71	74
LOC118206397	118206397	transcription termination factor 1-like, transcript variant X1	1372.35	1324.54	1420.16	1.07219	0.100558	0.882642	1	2176	1098	859	1789	1216	1334
LOC118206399	118206399	fibrosin-1-like protein, transcript variant X1	0.153049	0.306097	0	0	#NAME?	0.998528	1	0	1	0	0	0	0
LOC118206402	118206402	zinc finger MIZ domain-containing protein 2-like, transcript variant X1	169.116	187.715	150.517	0.801836	-0.318621	0.576478	1	132	274	168	225	133	108
LOC118206405	118206405	ATP-dependent RNA helicase DDX4-like, transcript variant X1	315.784	313.786	317.782	1.01273	0.0182538	0.963283	1	469	286	220	317	487	187
LOC118206406	118206406	serine/threonine-protein phosphatase 2A catalytic subunit beta isoform	266.569	378.915	154.223	0.407011	-1.29686	0.012572	1	409	488	277	205	159	113
LOC118206411	118206411	protein argonaute-3, transcript variant X1	128.836	109.001	148.671	1.36394	0.447778	0.38973	1	116	107	108	199	153	108
LOC118206421	118206421	diacylglycerol kinase kappa-like	0.378662	0.757323	0	0	#NAME?	0.859664	1	0	0	2	0	0	0
LOC118206422	118206422	calpastatin-like, transcript variant X1	11.4054	15.9076	6.90316	0.433954	-1.20439	0.27418	1	26	10	13	10	4	7
LOC118206424	118206424	uncharacterized LOC118206424	0.801662	0.306097	1.29723	4.23796	2.08337	0.795043	1	0	1	0	0	3	1
LOC118206431	118206431	chromatin modification-related protein EAF1-like, transcript variant X1	17.3276	20.7089	13.9464	0.673452	-0.570352	0.560803	1	20	23	20	22	10	11
LOC118206433	118206433	zinc finger and BTB domain-containing protein 43-like, transcript variant X1	5.94023	9.90705	1.97342	0.199193	-2.32776	0.206591	1	25	5	2	1	3	2
LOC118206438	118206438	protein MAK16 homolog	9.42133	9.28698	9.55568	1.02893	0.0411498	1	1	19	4	6	7	12	10
LOC118206444	118206444	uncharacterized LOC118206444	0.768125	0.916964	0.619287	0.675367	-0.566256	0.999228	1	1	2	0	2	0	0
LOC118206445	118206445	transmembrane protein 132C, transcript variant X1	698.251	674.401	722.102	1.07073	0.098595	0.779861	1	762	539	732	493	1220	521
LOC118206451	118206451	uncharacterized LOC118206451, transcript variant X1	6.93887	5.19701	8.68074	1.67033	0.740135	0.679616	1	5	12	0	8	7	11
LOC118206453	118206453	chromaffin granule amine transporter, transcript variant X1	0.642418	0.918291	0.366545	0.39916	-1.32496	0.891923	1	0	3	0	0	0	1
LOC118206455	118206455	peptidyl-prolyl cis-trans isomerase-like, transcript variant X1	867.34	772.514	962.165	1.2455	0.316723	0.547674	1	965	864	565	904	1072	954
LOC118206456	118206456	brother of CDO, transcript variant X1	12.2593	8.76717	15.7515	1.79664	0.845304	0.455748	1	16	9	3	22	17	10
LOC118206459	118206459	R3H and coiled-coil domain-containing protein 1-like, transcript variant X1	3903.64	3696.09	4111.19	1.11231	0.153556	0.741606	1	3885	3689	3652	4060	4313	4136
LOC118206461	118206461	ADP-ribosylation factor-like protein 15, transcript variant X1	3.01388	1.82994	4.19782	2.29396	1.19784	0.640347	1	5	1	0	7	3	3
LOC118206473	118206473	arginine/serine-rich coiled-coil protein 2-like, transcript variant X1	96.8166	91.1063	102.527	1.12535	0.170378	0.772802	1	123	96	64	116	132	70
LOC118206474	118206474	taperin-like	19.9839	28.6093	11.3586	0.397025	-1.3327	0.346061	1	23	5	53	9	4	20
LOC118206475	118206475	Sjoegren syndrome nuclear autoantigen 1-like	10.3494	12.0181	8.68074	0.722303	-0.469324	0.702339	1	13	9	14	8	7	11
LOC118206476	118206476	G-protein-signaling modulator 1-like	0.344444	0.378662	0.310227	0.819273	-0.287584	1	1	0	0	1	0	1	0
LOC118206479	118206479	voltage-gated hydrogen channel 1-like	0.306097	0.612194	0	0	#NAME?	0.879823	1	0	2	0	0	0	0
LOC118206482	118206482	prostaglandin E2 receptor EP2 subtype-like	0.378662	0.757323	0	0	#NAME?	0.859664	1	0	0	2	0	0	0
LOC118206484	118206484	uncharacterized LOC118206484	4.01198	5.62709	2.39686	0.425951	-1.23124	0.515601	1	9	2	6	0	3	4
LOC118206486	118206486	M-phase phosphoprotein 9-like	141.725	144.65	138.799	0.959549	-0.0595721	0.902273	1	175	114	149	143	105	169
LOC118206488	118206488	tetratricopeptide repeat protein 28-like	15.2891	15.8431	14.735	0.930062	-0.104601	1	1	8	24	16	25	19	3
LOC118206494	118206494	oxysterol-binding protein 2-like	10.1842	8.444	11.9245	1.41219	0.497929	0.69434	1	5	9	11	6	10	19
LOC118206498	118206498	uncharacterized protein KIAA1671-like, transcript variant X1	268.263	271.4	265.126	0.976882	-0.0337445	0.98959	1	78	449	291	216	359	237
LOC118206502	118206502	pollen-specific leucine-rich repeat extensin-like protein 1, transcript variant X1	84.2149	82.5658	85.864	1.03995	0.0565082	0.983234	1	136	70	52	105	68	88
LOC118206503	118206503	izumo sperm-egg fusion protein 1	1.18816	1.13599	1.24033	1.09185	0.126775	1	1	0	0	3	1	3	0
LOC118206504	118206504	solute carrier family 23 member 2-like	5.86764	4.63102	7.10425	1.53406	0.617354	0.639019	1	1	3	9	4	13	5
LOC118206505	118206505	inhibitor of growth protein 4-like	54.1246	78.1984	30.0508	0.384289	-1.37974	0.209167	1	172	57	22	15	24	49
LOC118206509	118206509	nuclear receptor subfamily 5 group A member 2-like, transcript variant X1	3.21608	6.12194	0.310227	0.0506747	-4.30259	0.326082	1	0	20	0	0	1	0
LOC118206511	118206511	carnitine O-acetyltransferase-like	260.485	302.761	218.209	0.720731	-0.472467	0.357767	1	320	287	310	194	225	241
LOC118206515	118206515	sphingomyelin phosphodiesterase 4-like, transcript variant X1	588.403	573.539	603.267	1.05183	0.0729049	0.902193	1	538	769	460	564	707	571
LOC118206516	118206516	zinc finger CCCH domain-containing protein 13-like	92.78	73.0553	112.505	1.54	0.622926	0.259098	1	26	120	75	124	142	82
LOC118206517	118206517	serine/threonine-protein kinase PkaA-like	2.64711	2.44878	2.84544	1.16199	0.216593	1	1	0	8	0	5	3	1
LOC118206522	118206522	tetratricopeptide repeat protein 24, transcript variant X1	24.1058	26.3384	21.8732	0.830469	-0.268002	0.688459	1	51	13	18	15	13	36
LOC118206527	118206527	ubiquitin carboxyl-terminal hydrolase 30-like, transcript variant X1	235.773	230.379	241.167	1.04682	0.0660196	0.847798	1	67	368	257	252	325	170
LOC118206530	118206530	gonadotropin-releasing hormone II receptor-like	0.189331	0.378662	0	0	#NAME?	0.998527	1	0	0	1	0	0	0
LOC118206533	118206533	zinc finger SWIM domain-containing protein 6-like	69.6118	95.0196	44.204	0.465209	-1.10405	0.0777689	1	120	66	101	72	21	42
LOC118206538	118206538	selenocysteine insertion sequence-binding protein 2-like, transcript variant X1	480.05	456.696	503.404	1.10227	0.140482	0.768188	1	534	536	343	693	534	336
LOC118206540	118206540	probable palmitoyltransferase ZDHHC12	425.851	332.928	518.775	1.55822	0.639901	0.195686	1	294	310	392	309	623	627
LOC118206550	118206550	gelsolin-like, transcript variant X1	0.153049	0.306097	0	0	#NAME?	0.998528	1	0	1	0	0	0	0
LOC118206551	118206551	erythrocyte band 7 integral membrane protein-like, transcript variant X1	43.6721	49.2637	38.0805	0.772992	-0.371475	0.586377	1	87	57	14	33	65	21
LOC118206556	118206556	F-box only protein 30-like, transcript variant X1	163.51	133.195	193.825	1.45521	0.541222	0.329517	1	119	188	104	338	148	118
LOC118206557	118206557	Rieske domain-containing protein, transcript variant X1	62.9255	61.0836	64.7675	1.06031	0.0844862	0.999167	1	152	21	22	61	64	71
LOC118206562	118206562	leucine-rich repeat-containing protein 75B-like	3.38181	2.14002	4.6236	2.16054	1.11139	0.654559	1	2	5	0	2	7	5
LOC118206565	118206565	lysophosphatidic acid receptor 1-A, transcript variant X1	13.1811	9.6775	16.6847	1.72407	0.78582	0.513382	1	22	6	3	16	13	21
LOC118206566	118206566	phospholipid phosphatase-related protein type 1-like	4.6669	7.55738	1.77641	0.235056	-2.08892	0.212021	1	5	16	3	0	1	4
LOC118206567	118206567	Golgi phosphoprotein 3-like	25.6187	30.0406	21.1968	0.705606	-0.503065	0.470662	1	53	33	10	16	24	24
LOC118206571	118206571	cAMP-specific 3',5'-cyclic phosphodiesterase 4D-like, transcript variant X1	158.594	133.566	183.622	1.37476	0.459184	0.43816	1	167	134	110	291	253	41
LOC118206573	118206573	cAMP-specific 3',5'-cyclic phosphodiesterase 4D	5.30318	5.65089	4.95547	0.876935	-0.189458	0.954871	1	3	13	2	14	2	0
LOC118206579	118206579	zinc finger protein 618-like, transcript variant X1	248.443	250.941	245.944	0.980088	-0.0290165	0.986826	1	179	315	264	224	301	227
LOC118206581	118206581	hypermethylated in cancer 2 protein-like, transcript variant X1	29.9751	21.8064	38.1438	1.7492	0.806696	0.35373	1	42	22	6	70	33	17
LOC118206582	118206582	adenosine receptor A2a-like, transcript variant X1	0.652023	0.684759	0.619287	0.904387	-0.144987	1	1	0	1	1	2	0	0
LOC118206589	118206589	G-protein coupled receptor 183-like	3.05261	5.17454	0.930682	0.179858	-2.47507	0.306842	1	10	2	4	0	3	0
LOC118206596	118206596	far upstream element-binding protein 3-like, transcript variant X1	70.6858	67.127	74.2447	1.10603	0.145393	0.755014	1	56	72	74	111	73	47
LOC118206601	118206601	tyrosine-protein kinase ABL1-like	1.14597	1.98171	0.310227	0.156545	-2.67535	0.616583	1	0	4	2	0	1	0
LOC118206603	118206603	coiled-coil domain-containing protein 158-like, transcript variant X1	719.813	732.524	707.102	0.965296	-0.0509566	0.944867	1	941	542	739	1050	494	624
LOC118206604	118206604	POZ-, AT hook-, and zinc finger-containing protein 1-like	182.019	212.856	151.182	0.710256	-0.493589	0.322714	1	361	164	139	191	123	147
LOC118206607	118206607	cell cycle control protein 50A-like	1658.52	1746.66	1570.37	0.899074	-0.153488	0.812645	1	1797	1193	2202	1703	1597	1494
LOC118206611	118206611	uncharacterized LOC118206611, transcript variant X1	1318.81	1234.01	1403.6	1.13743	0.185778	0.735934	1	1199	1441	1129	1155	1350	1711
LOC118206612	118206612	glycine-rich cell wall structural protein 1.8-like, transcript variant X1	10.1694	10.2806	10.0582	0.978374	-0.0315427	1	1	5	15	11	16	7	8
LOC118206613	118206613	LETM1 domain-containing protein LETM2, mitochondrial-like	157.196	147.953	166.44	1.12495	0.169865	0.798354	1	198	139	119	184	126	192
LOC118206614	118206614	ras association domain-containing protein 2-like, transcript variant X1	1734.6	1707.89	1761.31	1.03128	0.044433	0.999986	1	1770	2167	1334	1291	1695	2280
LOC118206618	118206618	serine/threonine-protein kinase Nek6-like, transcript variant X1	19.2008	23.159	15.2425	0.658166	-0.603477	0.619692	1	12	60	3	24	11	12
LOC118206620	118206620	matrix metalloproteinase-21-like	1.29843	1.9764	0.620455	0.313931	-1.67148	0.734031	1	4	0	2	0	2	0
LOC118206623	118206623	citron rho-interacting kinase-like, transcript variant X1	313.545	253.95	373.14	1.46935	0.555174	0.329813	1	467	189	142	542	266	335
LOC118206625	118206625	uncharacterized LOC118206625	6.34917	8.24603	4.45232	0.539934	-0.889145	0.527969	1	14	13	0	6	6	2
LOC118206628	118206628	uncharacterized LOC118206628	0.96344	0.378662	1.54822	4.08866	2.03163	0.704124	1	0	0	1	5	0	0
LOC118206633	118206633	cytochrome c oxidase subunit 6A, mitochondrial	66.1488	84.2434	48.0541	0.57042	-0.809904	0.32589	1	61	165	40	50	79	22
LOC118206634	118206634	Rieske domain-containing protein-like, transcript variant X1	4.99195	4.57031	5.4136	1.18451	0.244296	0.950046	1	4	6	4	1	7	8
LOC118206635	118206635	uncharacterized LOC118206635	20.0568	33.9099	6.20359	0.182943	-2.45053	0.346912	1	105	5	1	0	7	11
LOC118206642	118206642	rho guanine nucleotide exchange factor 28-like, transcript variant X1	12.3332	15.5341	9.13224	0.587882	-0.766402	0.455802	1	34	7	8	8	12	8
LOC118206643	118206643	coronin-1C-A, transcript variant X1	1070.38	1011.16	1129.6	1.11713	0.159801	0.677171	1	1001	967	1083	986	1765	755
LOC118206647	118206647	transmembrane emp24 domain-containing protein 2-like, transcript variant X1	216.335	210.229	222.441	1.05809	0.0814572	0.96487	1	312	224	123	286	122	262
LOC118206648	118206648	neuronal calcium sensor 1, transcript variant X1	110.644	131.451	89.8373	0.683427	-0.549141	0.316089	1	187	148	77	114	99	65
LOC118206649	118206649	mitogen-activated protein kinase kinase kinase 1-like	403.726	369.389	438.062	1.18591	0.245996	0.5622	1	119	518	461	596	471	293
LOC118206651	118206651	multivesicular body subunit 12B-like, transcript variant X1	7.68107	7.89251	7.46963	0.94642	-0.0794478	0.999748	1	2	4	16	6	11	6
LOC118206652	118206652	microtubule-associated protein 1B-like	0.310227	0	0.620455	Inf	Inf	0.881079	1	0	0	0	0	2	0
LOC118206653	118206653	uncharacterized LOC118206653	0.492916	0	0.985832	Inf	Inf	0.751009	1	0	0	0	2	0	1
LOC118206659	118206659	creatine kinase S-type, mitochondrial-like, transcript variant X1	0.457154	0.914308	0	0	#NAME?	0.761152	1	3	0	0	0	0	0
LOC118206661	118206661	immunoglobulin superfamily member 11-like, transcript variant X1	0.155114	0	0.310227	Inf	Inf	1	1	0	0	0	0	1	0
LOC118206663	118206663	CD276 antigen-like	0.155114	0	0.310227	Inf	Inf	1	1	0	0	0	0	1	0
LOC118206665	118206665	hyaluronan and proteoglycan link protein 1-like, transcript variant X1	0.378662	0.757323	0	0	#NAME?	0.859664	1	0	0	2	0	0	0
LOC118206666	118206666	DNA repair protein XRCC4-like, transcript variant X1	101.703	84.1432	119.264	1.41739	0.503235	0.33886	1	48	117	89	190	105	76
LOC118206669	118206669	dihydrofolate reductase-like, transcript variant X1	1.56854	1.22173	1.91535	1.56773	0.648677	0.921428	1	2	2	0	4	1	1
LOC118206670	118206670	protein kish-A	434.883	370.788	498.977	1.34572	0.428376	0.356467	1	315	320	467	519	476	520
LOC118206673	118206673	uncharacterized LOC118206673, transcript variant X1	11.2766	14.3271	8.22611	0.574164	-0.800465	0.502587	1	9	23	12	15	8	3
LOC118206675	118206675	endoplasmic reticulum chaperone BiP, transcript variant X1	403.932	390.8	417.065	1.06721	0.0938412	0.842638	1	477	375	345	517	416	349
LOC118206685	118206685	NPC intracellular cholesterol transporter 2-like, transcript variant X1	4916.09	4914.06	4918.13	1.00083	0.00119472	0.991649	1	4068	6344	4575	5052	4694	5177
LOC118206695	118206695	transcriptional repressor p66-beta-like, transcript variant X1	174.876	178.879	170.872	0.955237	-0.0660691	0.943613	1	122	192	219	129	207	182
LOC118206696	118206696	two pore calcium channel protein 1-like, transcript variant X1	777.501	616.302	938.7	1.52312	0.607026	0.199327	1	592	610	658	921	1094	857
LOC118206701	118206701	nectin-3-like protein, transcript variant X1	5.61561	9.20265	2.02857	0.220433	-2.18159	0.186139	1	4	10	13	3	0	3
LOC118206702	118206702	uncharacterized LOC118206702, transcript variant X1	0.153049	0.306097	0	0	#NAME?	0.998528	1	0	1	0	0	0	0
LOC118206709	118206709	endoplasmic reticulum aminopeptidase 2-like, transcript variant X1	752.071	822.959	681.183	0.827724	-0.272778	0.648557	1	660	876	934	884	777	454
LOC118206710	118206710	uncharacterized LOC118206710, transcript variant X1	0.460919	0.612194	0.309644	0.505793	-0.98338	0.998951	1	0	2	0	1	0	0
LOC118206711	118206711	pre T-cell antigen receptor alpha-like, transcript variant X1	16.5496	15.8497	17.2494	1.08831	0.122091	0.923498	1	3	29	16	15	17	20
LOC118206714	118206714	protein unc-79 homolog, transcript variant X1	5.06128	7.47296	2.6496	0.354559	-1.4959	0.370048	1	2	15	6	2	3	3
LOC118206716	118206716	protein unc-13 homolog B-like, transcript variant X1	4.18638	6.03221	2.34054	0.388008	-1.36584	0.447854	1	1	15	3	0	4	3
LOC118206720	118206720	erbin-like, transcript variant X1	18.2875	26.0868	10.4883	0.402055	-1.31453	0.237078	1	5	32	39	2	7	21
LOC118206721	118206721	ADP-ribosylation factor-like protein 4A, transcript variant X1	150.097	175.04	125.155	0.715012	-0.48396	0.386199	1	209	292	58	132	72	169
LOC118206722	118206722	tubulin beta chain-like	55.6259	89.21	22.0418	0.247077	-2.01697	0.271107	1	9	233	40	19	32	17
LOC118206726	118206726	transducin-like enhancer protein 1	1176.34	1005.02	1347.66	1.34092	0.423226	0.362081	1	1112	829	1089	1111	1698	1301
LOC118206730	118206730	actin-related protein 2/3 complex subunit 3-B	238.954	207.784	270.124	1.30002	0.378537	0.42908	1	211	204	214	308	327	200
LOC118206733	118206733	sodium-dependent phosphate transporter 1-B-like	9.91548	9.74095	10.09	1.03583	0.0507935	0.999575	1	5	12	12	9	7	14
LOC118206738	118206738	myogenesis-regulating glycosidase-like	231.047	262.627	199.467	0.759509	-0.396862	0.374373	1	337	374	120	175	206	222
LOC118206741	118206741	uncharacterized LOC118206741	3.51615	5.67993	1.35238	0.238098	-2.07037	0.550051	1	0	0	15	2	0	2
LOC118206746	118206746	solute carrier family 28 member 3-like	26.8431	21.5665	32.1197	1.48933	0.574663	0.436323	1	6	15	40	52	41	9
LOC118206751	118206751	actin-related protein 2/3 complex subunit 5-like protein	19.2798	20.4357	18.124	0.88688	-0.173189	0.754868	1	31	26	8	13	10	30
LOC118206752	118206752	60S ribosomal protein L35	34.5447	45.3378	23.7516	0.52388	-0.932691	0.348657	1	23	98	22	35	5	31
LOC118206757	118206757	uncharacterized LOC118206757	9.38915	14.7769	4.0014	0.270787	-1.88477	0.119089	1	22	14	10	5	2	5
LOC118206758	118206758	pyridoxal phosphate phosphatase-like	3.71211	0.684759	6.73946	9.84209	3.29897	0.128859	1	0	1	1	1	16	4
LOC118206765	118206765	synaptobrevin homolog YKT6-like, transcript variant X1	437.977	418.053	457.902	1.09532	0.131353	0.910253	1	499	598	219	383	386	599
LOC118206770	118206770	proheparin-binding EGF-like growth factor, transcript variant X1	1.29902	2.28781	0.310227	0.1356	-2.88257	0.543878	1	0	5	2	0	1	0
LOC118206771	118206771	uncharacterized LOC118206771	0.366545	0	0.73309	Inf	Inf	0.865362	1	0	0	0	0	0	2
LOC118206782	118206782	NMDA receptor synaptonuclear signaling and neuronal migration factor-like, transcript variant X1	6.31006	3.26283	9.3573	2.86785	1.51997	0.249372	1	0	2	7	10	19	1
LOC118206785	118206785	histone H4	0.153049	0.306097	0	0	#NAME?	0.998528	1	0	1	0	0	0	0
LOC118206788	118206788	N-alpha-acetyltransferase 25, NatB auxiliary subunit-like	139.453	161.428	117.477	0.727736	-0.458512	0.438318	1	290	84	125	155	107	99
LOC118206794	118206794	uncharacterized LOC118206794	4.99123	4.71676	5.26569	1.11638	0.158826	0.903248	1	3	5	6	14	3	0
LOC118206795	118206795	multicilin-like, transcript variant X1	0.495428	0.990856	0	0	#NAME?	0.74807	1	0	2	1	0	0	0
LOC118206796	118206796	uncharacterized LOC118206796	3.2851	3.66785	2.90235	0.791293	-0.337717	0.885009	1	4	8	0	4	3	2
LOC118206799	118206799	multiple epidermal growth factor-like domains protein 9	33.5646	37.1905	29.9387	0.80501	-0.312922	0.897702	1	22	13	70	19	61	14
LOC118206802	118206802	MOB kinase activator 1B	24.5092	29.7439	19.2745	0.648015	-0.625902	0.454027	1	29	25	35	24	11	23
LOC118206809	118206809	metal transporter CNNM4, transcript variant X1	42.115	44.7213	39.5087	0.883441	-0.178794	0.855655	1	52	30	52	49	43	30
LOC118206810	118206810	tumor necrosis factor alpha-induced protein 3-like	1.90116	1.60305	2.19927	1.37193	0.456206	1	1	0	4	1	0	0	6
LOC118206812	118206812	uncharacterized LOC118206812	4.1539	4.1059	4.20191	1.02338	0.033347	0.999957	1	2	4	6	0	10	3
LOC118206813	118206813	hydroxycarboxylic acid receptor 3-like, transcript variant X1	0.620455	0	1.24091	Inf	Inf	0.650284	1	0	0	0	0	4	0
LOC118206814	118206814	uncharacterized LOC118206814	65.9693	81.5873	50.3512	0.617145	-0.696319	0.40284	1	69	63	109	28	106	24
LOC118206819	118206819	uncharacterized LOC118206819	0.766644	1.22306	0.310227	0.253648	-1.9791	0.799095	1	1	3	0	0	1	0
LOC118206823	118206823	uncharacterized LOC118206823, transcript variant X1	103.081	116.352	89.81	0.771885	-0.373542	0.648796	1	268	44	56	56	93	119
LOC118206830	118206830	forkhead box protein D1-like	1.38577	1.22041	1.55114	1.271	0.345965	1	1	3	1	0	0	5	0
LOC118206832	118206832	ectonucleoside triphosphate diphosphohydrolase 2-like	0.306097	0.612194	0	0	#NAME?	0.879823	1	0	2	0	0	0	0
LOC118206835	118206835	trichohyalin-like	1.38852	0.609539	2.16751	3.55598	1.83025	0.669347	1	2	0	0	7	0	0
LOC118206837	118206837	uncharacterized LOC118206837	6.21845	8.63133	3.80556	0.4409	-1.18148	0.371953	1	9	18	1	2	2	7
LOC118206846	118206846	uncharacterized LOC118206846, transcript variant X1	3.85519	3.87502	3.83536	0.989766	-0.0148408	1	1	0	4	7	0	10	2
LOC118206850	118206850	E3 ubiquitin-protein ligase KCMF1-like	225.968	231.233	220.703	0.954462	-0.0672404	0.905118	1	400	205	123	427	95	161
LOC118206860	118206860	netrin receptor UNC5D-like, transcript variant X1	0.877928	1.13599	0.619871	0.545668	-0.873904	0.999168	1	0	0	3	1	1	0
LOC118206861	118206861	uncharacterized LOC118206861	1.90524	3.50025	0.310227	0.0886301	-3.49606	0.325105	1	9	0	2	0	1	0
LOC118206862	118206862	exportin-7-like	26.485	33.3866	19.5833	0.586563	-0.769643	0.325905	1	45	42	18	28	21	12
LOC118206865	118206865	protein regulator of cytokinesis 1-like, transcript variant X1	3585.74	3593.32	3578.17	0.995784	-0.00609541	0.985183	1	3695	4203	3118	3700	3923	3316
LOC118206866	118206866	uncharacterized LOC118206866	4.84219	7.345	2.33938	0.318499	-1.65064	0.488991	1	1	23	0	2	2	3
LOC118206871	118206871	uncharacterized LOC118206871	1.10569	0.378662	1.83273	4.84001	2.27501	0.680617	1	0	0	1	0	0	5
LOC118206875	118206875	uncharacterized LOC118206875	2.11053	2.75487	1.46618	0.532213	-0.909923	0.710197	1	0	9	0	0	0	4
LOC118206878	118206878	uncharacterized LOC118206878	0.460547	0.610866	0.310227	0.507848	-0.977532	0.998951	1	1	1	0	0	1	0
LOC118206880	118206880	uncharacterized LOC118206880	1.52658	2.74293	0.310227	0.113101	-3.14432	0.452088	1	9	0	0	0	1	0
LOC118206882	118206882	cysteine-rich motor neuron 1 protein-like	2.00396	2.9646	1.04332	0.351925	-1.50666	0.619439	1	6	0	3	0	1	2
LOC118206883	118206883	uncharacterized LOC118206883, transcript variant X1	0.155114	0	0.310227	Inf	Inf	1	1	0	0	0	0	1	0
LOC118206890	118206890	transmembrane protein 252-like	0.154822	0	0.309644	Inf	Inf	1	1	0	0	0	1	0	0
LOC118206896	118206896	uncharacterized LOC118206896	26.4845	34.532	18.4369	0.533909	-0.905335	0.241782	1	26	56	25	10	27	19
LOC118206898	118206898	uncharacterized LOC118206898	0.189331	0.378662	0	0	#NAME?	0.998527	1	0	0	1	0	0	0
LOC118206901	118206901	membrane-associated phosphatidylinositol transfer protein 2-like, transcript variant X1	1.32731	0.990856	1.66377	1.67913	0.747711	0.912121	1	0	2	1	0	3	2
LOC118206904	118206904	uncharacterized LOC118206904	632.416	712.147	552.685	0.776082	-0.365719	0.532412	1	458	1132	597	917	487	321
LOC118206905	118206905	uncharacterized LOC118206905	0.155114	0	0.310227	Inf	Inf	1	1	0	0	0	0	1	0
LOC118206908	118206908	uncharacterized LOC118206908	1.29548	0	2.59095	Inf	Inf	0.326227	1	0	0	0	6	0	2
LOC118206910	118206910	uncharacterized LOC118206910	9.50714	7.18138	11.8329	1.64772	0.720472	0.602246	1	3	18	2	19	5	12
LOC118206911	118206911	guanine nucleotide exchange factor VAV2-like, transcript variant X1	6.09845	6.07964	6.11725	1.00619	0.00889761	0.999741	1	8	2	8	4	11	4
LOC118206915	118206915	WD repeat-containing protein 5-like	3017.31	2790.56	3244.07	1.16251	0.217249	0.638282	1	2951	2868	2676	3719	3191	3008
LOC118206917	118206917	putative uncharacterized protein BRD3OS	0.457818	0.915636	0	0	#NAME?	0.760919	1	2	1	0	0	0	0
LOC118206926	118206926	homeobox protein orthopedia B, transcript variant X1	0.153049	0.306097	0	0	#NAME?	0.998528	1	0	1	0	0	0	0
LOC118206928	118206928	uncharacterized LOC118206928	0.616324	0.612194	0.620455	1.01349	0.0193365	1	1	0	2	0	0	2	0
LOC118206931	118206931	solute carrier family 12 member 2-like, transcript variant X1	7.22498	6.70246	7.74751	1.15592	0.209043	0.841318	1	0	12	8	14	11	0
LOC118206932	118206932	lamin-B1-like	69.893	39.792	99.994	2.51292	1.32936	0.25614	1	74	39	14	43	75	173
LOC118206934	118206934	nuclear factor interleukin-3-regulated protein-like, transcript variant X1	61.859	62.3734	61.3446	0.983506	-0.0239938	0.972167	1	60	123	17	38	135	21
LOC118206936	118206936	cortexin-3-like, transcript variant X1	0.964024	0.378662	1.54939	4.09174	2.03271	0.704022	1	0	0	1	3	2	0
LOC118206937	118206937	CDC42 small effector protein 2-like	50.4822	48.9502	52.0142	1.0626	0.0875924	0.832731	1	23	43	76	26	85	48
LOC118206938	118206938	uncharacterized LOC118206938, transcript variant X1	1.22452	0.306097	2.14295	7.00089	2.80754	0.604532	1	0	1	0	0	1	5
LOC118206939	118206939	complement C5-like	4.19294	5.11525	3.27064	0.639391	-0.64523	0.738838	1	0	13	3	1	6	3
LOC118206940	118206940	N-acetylglucosamine-6-sulfatase-like, transcript variant X1	39.3596	50.4037	28.3155	0.561774	-0.831938	0.250787	1	79	39	38	46	30	13
LOC118206949	118206949	ATP synthase subunit alpha, mitochondrial-like	418.86	392.848	444.872	1.13243	0.179421	0.837165	1	474	569	196	290	464	576
LOC118206954	118206954	sodium-dependent lysophosphatidylcholine symporter 1-B-like	287.246	311.634	262.858	0.843482	-0.24557	0.86805	1	257	208	448	106	582	135
LOC118206955	118206955	uncharacterized LOC118206955	95.3039	105.297	85.3113	0.8102	-0.30365	0.783941	1	70	64	170	38	139	83
LOC118206956	118206956	progonadoliberin-1-like	0.366545	0	0.73309	Inf	Inf	0.865362	1	0	0	0	0	0	2
LOC118206957	118206957	uncharacterized LOC118206957	5.40578	5.67993	5.13163	0.903468	-0.146455	0.999496	1	0	0	15	0	0	14
LOC118206961	118206961	phospholemman-like	929.731	874.389	985.072	1.12658	0.171955	0.686904	1	638	1202	824	882	1462	705
LOC118206965	118206965	cytochrome b ascorbate-dependent protein 3, transcript variant X1	66.9646	56.2355	77.6938	1.38158	0.466318	0.426415	1	62	49	59	94	81	64
LOC118206966	118206966	histone H2B-like	7.84064	8.15241	7.52887	0.923514	-0.114794	0.961776	1	6	12	7	1	15	7
LOC118206968	118206968	uncharacterized LOC118206968	4.93811	7.78959	2.08663	0.267875	-1.90037	0.236361	1	6	17	2	0	2	4
LOC118206971	118206971	peptidyl-prolyl cis-trans isomerase C	39.0611	48.557	29.5652	0.608876	-0.71578	0.452067	1	25	109	20	26	15	46
LOC118206974	118206974	endothelial differentiation-related factor 1 homolog	682.938	595.278	770.598	1.29452	0.372415	0.477373	1	753	741	367	928	785	654
LOC118206977	118206977	dual specificity testis-specific protein kinase 2-like, transcript variant X1	0.378662	0.757323	0	0	#NAME?	0.859664	1	0	0	2	0	0	0
LOC118206978	118206978	IgGFc-binding protein-like, transcript variant X1	53.9705	50.2166	57.7244	1.14951	0.201018	0.718737	1	51	44	56	52	81	45
LOC118206983	118206983	calcium/calmodulin-dependent protein kinase kinase 2-like, transcript variant X1	387.747	400.832	374.661	0.934709	-0.0974114	0.802436	1	520	433	290	392	358	388
LOC118206988	118206988	IgGFc-binding protein-like	0.461211	0.612194	0.310227	0.506747	-0.980664	0.998951	1	0	2	0	0	1	0
LOC118206989	118206989	uncharacterized LOC118206989	1.39602	0	2.79205	Inf	Inf	0.339191	1	0	0	0	0	9	0
LOC118206991	118206991	histone-lysine N-methyltransferase SETD1B-A-like	28.1783	32.1278	24.2288	0.754138	-0.4071	0.583337	1	59	19	22	40	11	23
LOC118206992	118206992	lysine-specific demethylase 2B-like, transcript variant X1	2.63146	2.13471	3.1282	1.4654	0.551291	0.933472	1	6	1	0	3	0	6
LOC118206993	118206993	uncharacterized LOC118206993	11.6605	7.84233	15.4787	1.97373	0.980928	0.654824	1	9	8	7	2	3	38
LOC118206994	118206994	TBC1 domain family member 10A-like	1001.94	898.946	1104.93	1.22914	0.297652	0.55972	1	981	1057	730	1209	1060	1096
LOC118206995	118206995	integral membrane protein DGCR2/IDD-like	2534.99	2483.28	2586.69	1.04164	0.0588596	0.878035	1	2619	2238	2641	2398	2960	2526
LOC118206997	118206997	E3 ubiquitin-protein ligase RNF34-like, transcript variant X1	2.0761	2.74293	1.40928	0.513787	-0.960758	0.712529	1	9	0	0	1	0	3
LOC118207001	118207001	calcium release-activated calcium channel protein 1-like	37.2735	39.7381	34.8089	0.875956	-0.191069	0.814793	1	43	40	38	32	46	29
LOC118207002	118207002	IgGFc-binding protein-like	15.9515	16.5092	15.3937	0.932428	-0.100936	0.975329	1	22	11	17	7	32	9
LOC118207008	118207008	rab5 GDP/GTP exchange factor-like, transcript variant X1	318.027	335.882	300.172	0.893683	-0.162165	0.743309	1	252	526	259	423	250	250
LOC118207010	118207010	NF-kappa-B inhibitor delta	0.620455	0	1.24091	Inf	Inf	0.650284	1	0	0	0	0	4	0
LOC118207014	118207014	TRAF-type zinc finger domain-containing protein 1-like	123.22	107.517	138.924	1.29212	0.369738	0.492945	1	141	102	88	133	204	94
LOC118207018	118207018	solute carrier family 35 member E4-like, transcript variant X1	6.002	4.25103	7.75297	1.82379	0.866938	0.551334	1	2	2	8	3	9	11
LOC118207024	118207024	uncharacterized LOC118207024	8.47645	10.0194	6.93355	0.692016	-0.531124	0.817763	1	2	6	20	7	13	2
LOC118207028	118207028	anthrax toxin receptor 1-like, transcript variant X1	7.26219	3.67184	10.8525	2.95561	1.56346	0.42442	1	1	11	0	6	3	22
LOC118207031	118207031	FXYD domain-containing ion transport regulator 6-like, transcript variant X1	5.08492	6.02424	4.14559	0.688151	-0.539203	0.765908	1	7	9	3	0	11	2
LOC118207034	118207034	contactin-associated protein-like 4	0.153049	0.306097	0	0	#NAME?	0.998528	1	0	1	0	0	0	0
LOC118207036	118207036	endoplasmic reticulum aminopeptidase 2-like, transcript variant X1	5.27041	6.53884	4.00198	0.612033	-0.708319	0.707566	1	2	7	10	4	3	5
LOC118207040	118207040	uncharacterized LOC118207040, transcript variant X1	0.189331	0.378662	0	0	#NAME?	0.998527	1	0	0	1	0	0	0
LOC118207046	118207046	surfeit locus protein 4-like	80.3543	82.6668	78.0418	0.944053	-0.0830604	0.930572	1	55	125	73	80	115	48
LOC118207048	118207048	IgGFc-binding protein-like	1.4522	1.29695	1.60745	1.23941	0.309652	1	1	0	3	1	0	4	1
LOC118207062	118207062	14 kDa phosphohistidine phosphatase-like	969.422	972.994	965.85	0.992657	-0.0106331	0.97328	1	1106	1146	753	1088	1068	812
LOC118207064	118207064	spectrin alpha chain, non-erythrocytic 1, transcript variant X1	1671.94	1449.95	1893.94	1.30621	0.385389	0.415466	1	1573	1398	1433	2040	1883	1850
LOC118207068	118207068	uncharacterized LOC118207068	38.6264	45.1766	32.0763	0.710019	-0.494071	0.453503	1	42	60	37	25	30	41
LOC118207071	118207071	polyubiquitin-like	0.614259	0.918291	0.310227	0.337831	-1.56563	0.895091	1	0	3	0	0	1	0
LOC118207072	118207072	polyubiquitin-B-like	2.72751	2.66647	2.78854	1.04578	0.0645805	1	1	0	5	3	6	3	0
LOC118207073	118207073	polyubiquitin-B-like	1.30122	0.684759	1.91768	2.80052	1.4857	0.734815	1	0	1	1	0	5	1
LOC118207077	118207077	uncharacterized LOC118207077	7.14051	11.3769	2.9041	0.255262	-1.96995	0.151416	1	16	20	1	1	6	2
LOC118207082	118207082	ectoderm-neural cortex protein 1	29.089	30.9271	27.2509	0.881134	-0.182567	0.867283	1	65	19	14	35	47	5
LOC118207083	118207083	leucine-rich repeat transmembrane neuronal protein 4, transcript variant X1	1.26451	1.90915	0.619871	0.324685	-1.62289	0.737859	1	0	5	1	1	1	0
LOC118207086	118207086	centrosomal protein of 120 kDa, transcript variant X1	1054.43	1058.75	1050.11	0.991834	-0.0118289	0.913382	1	766	994	1376	876	1628	747
LOC118207087	118207087	GRAM domain-containing protein 2B	204.709	302.624	106.794	0.352893	-1.5027	0.0908227	1	105	560	262	94	111	118
LOC118207094	118207094	cyclin-O protein B	3.61772	4.04917	3.18627	0.786894	-0.345758	0.827556	1	2	10	1	0	2	7
LOC118207100	118207100	RNA-binding protein MEX3B	3617.66	3068.93	4166.4	1.35761	0.441065	0.338651	1	3565	2983	2824	4514	5126	3215
LOC118207101	118207101	GTP-binding nuclear protein Ran-like	20820.8	20353.7	21288	1.0459	0.0647517	0.914944	1	23654	24033	15286	23781	22141	19249
LOC118207102	118207102	interleukin-1 beta-like, transcript variant X1	89.5229	66.1139	112.932	1.70814	0.772429	0.213407	1	47	116	43	110	103	128
LOC118207105	118207105	multimerin-1-like	0.306097	0.612194	0	0	#NAME?	0.879823	1	0	2	0	0	0	0
LOC118207106	118207106	solute carrier family 2, facilitated glucose transporter member 6-like, transcript variant X1	2.28522	2.73771	1.83273	0.669438	-0.578978	0.848923	1	1	3	4	0	0	5
LOC118207107	118207107	phosphatidylinositol transfer protein beta isoform-like, transcript variant X1	100.907	71.0642	130.749	1.83987	0.879608	0.193737	1	45	102	69	230	134	49
LOC118207110	118207110	solute carrier family 2, facilitated glucose transporter member 11-like, transcript variant X1	123.666	117.523	129.809	1.10454	0.143452	0.848618	1	180	154	41	145	178	81
LOC118207116	118207116	uncharacterized LOC118207116, transcript variant X1	48.2348	48.5239	47.9458	0.988087	-0.0172906	1	1	45	63	41	41	77	31
LOC118207119	118207119	pikachurin	32.4404	28.162	36.7187	1.30384	0.382766	0.513428	1	20	9	51	47	49	19
LOC118207123	118207123	fibrinogen C domain-containing protein 1-like	2.90528	4.88162	0.928931	0.190291	-2.39372	0.317957	1	12	4	0	3	0	0
LOC118207126	118207126	protein-lysine 6-oxidase	257.086	216.748	297.424	1.37221	0.456501	0.359411	1	300	209	162	361	407	162
LOC118207127	118207127	uncharacterized LOC118207127	2.00461	1.52916	2.48007	1.62185	0.697642	0.859129	1	1	4	0	3	5	0
LOC118207132	118207132	uncharacterized LOC118207132	0.464757	0	0.929514	Inf	Inf	0.760585	1	0	0	0	2	1	0
LOC118207133	118207133	ciliary neurotrophic factor receptor subunit alpha-like	5.8348	2.82478	8.84481	3.13115	1.64669	0.29512	1	2	6	1	18	7	3
LOC118207137	118207137	uncharacterized LOC118207137, transcript variant X1	1.29502	0.757323	1.83273	2.42	1.27501	0.802345	1	0	0	2	0	0	5
LOC118207138	118207138	uncharacterized LOC118207138	1.412	1.89331	0.930682	0.491564	-1.02455	0.907857	1	0	0	5	0	3	0
LOC118207141	118207141	ubiquitin-conjugating enzyme E2 R2-like	288.267	302.173	274.361	0.907959	-0.139302	0.800114	1	240	387	292	288	298	253
LOC118207144	118207144	retinal dehydrogenase 1-like	0.155114	0	0.310227	Inf	Inf	1	1	0	0	0	0	1	0
LOC118207145	118207145	uncharacterized LOC118207145	0.153049	0.306097	0	0	#NAME?	0.998528	1	0	1	0	0	0	0
LOC118207153	118207153	small nucleolar RNA SNORD72	0.155114	0	0.310227	Inf	Inf	1	1	0	0	0	0	1	0
LOC118207154	118207154	small nucleolar RNA SNORA77	0.77011	0.609539	0.930682	1.52686	0.61057	1	1	2	0	0	0	3	0
LOC118207170	118207170	uncharacterized LOC118207170	0.183273	0	0.366545	Inf	Inf	1	1	0	0	0	0	0	1
LOC118207173	118207173	caM kinase-like vesicle-associated protein	16.2602	16.9856	15.5348	0.914586	-0.12881	0.846193	1	15	22	15	4	13	28
LOC118207182	118207182	intermediate filament protein ON3-like, transcript variant X1	0.609539	1.21908	0	0	#NAME?	0.652218	1	4	0	0	0	0	0
LOC118207184	118207184	uncharacterized LOC118207184	0.306097	0.612194	0	0	#NAME?	0.879823	1	0	2	0	0	0	0
LOC118207189	118207189	uncharacterized LOC118207189, transcript variant X1	0.488042	0.609539	0.366545	0.601348	-0.733728	0.99894	1	2	0	0	0	0	1
LOC118207195	118207195	protein CBFA2T2-like, transcript variant X1	4.3594	4.04121	4.67759	1.15747	0.210979	0.999855	1	8	4	1	6	2	6
LOC118207196	118207196	solute carrier family 25 member 33	958.959	892.957	1024.96	1.14783	0.198906	0.734439	1	1351	601	785	821	926	1319
LOC118207202	118207202	mRNA export factor, transcript variant X1	65.8357	62.9145	68.7568	1.09286	0.12811	0.851041	1	30	120	45	90	68	54
LOC118207204	118207204	ADP-ribosylation factor 3-like, transcript variant X1	14.7188	15.6871	13.7504	0.876538	-0.190111	0.900548	1	40	4	6	21	21	2
LOC118207205	118207205	glycerol-3-phosphate dehydrogenase [NAD(+)], cytoplasmic	1258.1	1102.69	1413.51	1.28187	0.358248	0.467005	1	1041	1413	932	1252	1727	1337
LOC118207208	118207208	protein FAM3C-like	8.51042	10.1763	6.84451	0.67259	-0.5722	0.735338	1	5	6	18	14	1	6
LOC118207209	118207209	uncharacterized oxidoreductase At1g06690, chloroplastic-like	29.7432	32.9722	26.5142	0.804137	-0.314486	0.658553	1	60	22	21	38	18	25
LOC118207211	118207211	N-terminal EF-hand calcium-binding protein 1-like, transcript variant X1	10.6596	10.9706	10.3486	0.943306	-0.0842023	0.935313	1	13	13	8	1	17	13
LOC118207214	118207214	inactive dipeptidyl peptidase 10, transcript variant X1	26.0301	28.3348	23.7254	0.837324	-0.256143	0.868608	1	23	14	45	34	26	14
LOC118207216	118207216	uncharacterized LOC118207216, transcript variant X1	0.649214	0.988201	0.310227	0.313931	-1.67148	0.891172	1	2	0	1	0	1	0
LOC118207217	118207217	uncharacterized LOC118207217, transcript variant X1	15.8894	16.6662	15.1125	0.906774	-0.141184	0.844313	1	25	11	15	3	15	26
LOC118207224	118207224	neuroblast differentiation-associated protein AHNAK	1.44201	1.53049	1.35354	0.884389	-0.177247	0.999543	1	0	5	0	0	2	2
LOC118207227	118207227	uncharacterized LOC118207227	0.183273	0	0.366545	Inf	Inf	1	1	0	0	0	0	0	1
LOC118207229	118207229	FYVE, RhoGEF and PH domain-containing protein 2-like	1498.91	1506.94	1490.87	0.989337	-0.0154659	0.964284	1	1241	1843	1491	2173	1538	930
LOC118207230	118207230	vesicle-associated membrane protein 3-like	30.2255	16.9961	43.4548	2.55675	1.35431	0.480611	1	19	23	11	8	125	6
LOC118207241	118207241	SAP domain-containing ribonucleoprotein-like	5073.11	5272.73	4873.48	0.92428	-0.113599	0.786179	1	6551	6194	3645	5320	5548	4106
LOC118207243	118207243	uncharacterized LOC118207243, transcript variant X1	3.64129	4.71676	2.56582	0.543978	-0.87838	0.643283	1	3	5	6	0	0	7
LOC118207245	118207245	formin-F	60.9638	61.371	60.5567	0.986731	-0.0192712	0.913292	1	9	147	36	19	25	128
LOC118207248	118207248	LHFPL tetraspan subfamily member 4 protein-like, transcript variant X1	0.462692	0.306097	0.619287	2.02317	1.01662	1	1	0	1	0	2	0	0
LOC118207250	118207250	uncharacterized LOC118207250, transcript variant X1	11.3941	11.737	11.0513	0.941578	-0.0868471	0.872358	1	30	6	2	4	8	20
LOC118207253	118207253	basement membrane-specific heparan sulfate proteoglycan core protein-like	0.306097	0.612194	0	0	#NAME?	0.879823	1	0	2	0	0	0	0
LOC118207256	118207256	uncharacterized LOC118207256	0.155114	0	0.310227	Inf	Inf	1	1	0	0	0	0	1	0
LOC118207257	118207257	hemicentin-2-like	0.152385	0.304769	0	0	#NAME?	0.998528	1	1	0	0	0	0	0
LOC118207269	118207269	NGFI-A-binding protein 2-like, transcript variant X1	24.7176	9.74228	39.693	4.0743	2.02655	0.139797	1	4	13	12	26	89	11
LOC118207270	118207270	SPRY domain-containing SOCS box protein 1	315.68	249.715	381.645	1.52832	0.61195	0.212155	1	87	316	334	575	355	255
LOC118207274	118207274	nuclear receptor coactivator 3-like	177.853	199.516	156.19	0.782841	-0.353208	0.571822	1	210	105	273	109	169	191
LOC118207276	118207276	glutathione hydrolase 7, transcript variant X1	2068.32	1930.41	2206.24	1.14288	0.19268	0.655342	1	1779	1977	2068	2477	2255	2018
LOC118207277	118207277	tumor protein p53-inducible nuclear protein 2, transcript variant X1	2.63594	3.04513	2.22674	0.731246	-0.451571	0.933073	1	0	5	4	2	4	1
LOC118207281	118207281	putative testis-specific Y-encoded-like protein 3	84.1365	60.3679	107.905	1.78746	0.837911	0.123431	1	51	45	82	130	133	72
LOC118207283	118207283	cytochrome c1, heme protein, mitochondrial-like	3588.33	3297.6	3879.05	1.17633	0.234288	0.632147	1	3958	3100	3017	3807	4037	3950
LOC118207285	118207285	claudin-19-like	1.98963	3.97926	0	0	#NAME?	0.287367	1	0	13	0	0	0	0
LOC118207290	118207290	arginine-glutamic acid dipeptide repeats protein-like, transcript variant X1	17.6258	17.9764	17.2751	0.960992	-0.057404	0.953346	1	27	17	12	20	18	15
LOC118207291	118207291	protein lifeguard 1-like, transcript variant X1	902.423	919.116	885.731	0.963676	-0.0533792	0.860555	1	827	1489	558	933	942	831
LOC118207294	118207294	V-set and transmembrane domain-containing protein 2-like protein, transcript variant X1	0.153049	0.306097	0	0	#NAME?	0.998528	1	0	1	0	0	0	0
LOC118207295	118207295	serine/threonine-protein kinase WNK2-like, transcript variant X1	697.159	720.032	674.285	0.936465	-0.0947028	0.895085	1	674	579	891	634	716	698
LOC118207296	118207296	inter-alpha-trypsin inhibitor heavy chain H4-like, transcript variant X1	0.153049	0.306097	0	0	#NAME?	0.998528	1	0	1	0	0	0	0
LOC118207300	118207300	synaptosomal-associated protein 23-like, transcript variant X1	2880.56	2940.46	2820.65	0.959256	-0.0600116	0.912657	1	4174	2500	2385	3735	2948	2045
LOC118207305	118207305	putative helicase mov-10-B.2, transcript variant X1	20.9011	33.0094	8.79279	0.266372	-1.90848	0.0315736	1	27	29	42	9	4	13
LOC118207308	118207308	uncharacterized protein SCO4629-like	0.336321	0.306097	0.366545	1.19748	0.260002	1	1	0	1	0	0	0	1
LOC118207312	118207312	basement membrane-specific heparan sulfate proteoglycan core protein-like, transcript variant X1	7.58319	6.23407	8.93231	1.43282	0.51886	0.682107	1	1	7	10	12	5	10
LOC118207313	118207313	ATPase family AAA domain-containing protein 3-like, transcript variant X1	41.9481	54.077	29.8193	0.551423	-0.858768	0.192446	1	72	79	21	29	40	23
LOC118207317	118207317	putative nuclease HARBI1	19.9111	24.9715	14.8508	0.594711	-0.749739	0.511026	1	61	6	12	18	11	16
LOC118207318	118207318	tumor necrosis factor receptor superfamily member 6B-like	15.6997	21.1985	10.2009	0.481209	-1.05527	0.343432	1	3	44	18	12	2	16
LOC118207319	118207319	beta-catenin-interacting protein 1, transcript variant X1	31.5903	35.0849	28.0957	0.800792	-0.320501	0.741967	1	11	48	45	35	32	20
LOC118207329	118207329	probable pleckstrin homology domain-containing family N member 1	1.37965	1.82862	0.930682	0.508954	-0.974393	0.836908	1	6	0	0	0	3	0
LOC118207332	118207332	short transient receptor potential channel 4-associated protein-like, transcript variant X1	1862.75	1918.72	1806.79	0.941663	-0.0867175	0.862091	1	1256	2702	1872	1719	1965	1814
LOC118207338	118207338	ras association domain-containing protein 1-like, transcript variant X1	50.9316	38.5373	63.3259	1.64323	0.716538	0.296828	1	61	33	26	68	63	62
LOC118207341	118207341	DNA-binding protein inhibitor ID-1-like	10.9651	11.3611	10.5692	0.930299	-0.104234	0.872779	1	16	15	5	9	5	17
LOC118207345	118207345	uncharacterized LOC118207345	0.152385	0.304769	0	0	#NAME?	0.998528	1	1	0	0	0	0	0
LOC118207346	118207346	KH domain-containing, RNA-binding, signal transduction-associated protein 1-like, transcript variant X1	112.809	179.586	46.0309	0.256316	-1.964	0.286054	1	490	58	33	28	20	85
LOC118207348	118207348	CMRF35-like molecule 1, transcript variant X1	11.0799	9.62618	12.5336	1.30204	0.380771	0.709783	1	1	2	23	27	4	8
LOC118207350	118207350	transcription factor SOX-13-like, transcript variant X1	50.0601	50.1258	49.9944	0.99738	-0.00378526	0.928134	1	17	59	71	57	57	40
LOC118207353	118207353	synaptoporin-like	5.60677	5.40418	5.80936	1.07498	0.104305	0.953214	1	1	8	7	0	14	4
LOC118207354	118207354	homeobox protein TGIF2-like	420.955	487.281	354.629	0.727771	-0.458444	0.378764	1	553	450	478	372	428	291
LOC118207357	118207357	uncharacterized LOC118207357, transcript variant X1	0.336321	0.306097	0.366545	1.19748	0.260002	1	1	0	1	0	0	0	1
LOC118207364	118207364	kelch-like protein 17, transcript variant X1	52.7213	57.451	47.9916	0.835349	-0.259548	0.906488	1	16	53	96	108	15	27
LOC118207369	118207369	Krueppel-like factor 11	8.43715	10.4521	6.42223	0.614445	-0.702644	0.581776	1	9	19	5	13	3	4
LOC118207385	118207385	receptor tyrosine-protein kinase erbB-3-like	1.60585	2.59125	0.620455	0.239442	-2.06225	0.5936	1	2	4	2	0	2	0
LOC118207387	118207387	mesencephalic astrocyte-derived neurotrophic factor-like	999.616	906.924	1092.31	1.20441	0.268326	0.558243	1	1010	881	870	1317	1136	906
LOC118207390	118207390	patatin-like phospholipase domain-containing protein 2	2.14268	4.28536	0	0	#NAME?	0.278083	1	0	14	0	0	0	0
LOC118207391	118207391	probable E3 ubiquitin-protein ligase DTX3	0.306097	0.612194	0	0	#NAME?	0.879823	1	0	2	0	0	0	0
LOC118207392	118207392	uncharacterized LOC118207392	5.45537	0.990856	9.91989	10.0114	3.32358	0.0627251	1	0	2	1	11	8	11
LOC118207399	118207399	dual specificity tyrosine-phosphorylation-regulated kinase 2-like	383.983	473.606	294.359	0.621528	-0.686109	0.457526	1	1078	203	219	264	234	382
LOC118207400	118207400	ras association domain-containing protein 5-like, transcript variant X1	1.267	0.306097	2.22791	7.27844	2.86363	0.550495	1	0	1	0	0	6	1
LOC118207403	118207403	EMILIN-3, transcript variant X1	11.8227	13.7214	9.92398	0.723251	-0.467432	0.623247	1	28	12	4	4	15	11
LOC118207405	118207405	inositol 1,4,5-trisphosphate receptor type 1, transcript variant X1	851.742	937.457	766.027	0.817133	-0.291357	0.831763	1	333	800	1561	668	1233	482
LOC118207406	118207406	mitochondrial import inner membrane translocase subunit Tim17-A-like	34.2722	47.4404	21.1039	0.44485	-1.16861	0.134672	1	77	61	14	33	28	6
LOC118207408	118207408	uncharacterized LOC118207408	2.18103	4.05183	0.310227	0.0765648	-3.70717	0.302696	1	0	12	1	0	1	0
LOC118207410	118207410	uncharacterized LOC118207410, transcript variant X1	1.2662	1.60172	0.930682	0.581051	-0.783264	0.913387	1	1	3	1	0	3	0
LOC118207412	118207412	solute carrier family 26 member 6-like	116.947	85.4718	148.422	1.7365	0.796186	0.360485	1	45	60	141	154	294	26
LOC118207413	118207413	protein LKAAEAR1-like, transcript variant X1	0.839581	1.36952	0.309644	0.226097	-2.14499	0.787549	1	0	2	2	1	0	0
LOC118207415	118207415	G0/G1 switch protein 2-like	7.36102	9.39398	5.32806	0.567178	-0.818127	0.75784	1	0	1	24	2	1	12
LOC118207422	118207422	rap1 GTPase-activating protein 1-like, transcript variant X1	2.52784	3.50689	1.5488	0.441646	-1.17904	0.674806	1	4	5	2	4	1	0
LOC118207423	118207423	matrix remodeling-associated protein 8-like, transcript variant X1	27.7818	31.4632	24.1003	0.765984	-0.384613	0.635433	1	8	54	33	18	29	26
LOC118207425	118207425	RNA-binding motif, single-stranded-interacting protein 2-like, transcript variant X1	2.92957	4.56367	1.29548	0.283867	-1.81671	0.449579	1	9	1	4	3	0	1
LOC118207432	118207432	complement C1q-like protein 4	0.153049	0.306097	0	0	#NAME?	0.998528	1	0	1	0	0	0	0
LOC118207435	118207435	RNA-binding protein Raly-like, transcript variant X1	2.39355	0.304769	4.48233	14.7073	3.87846	0.232732	1	1	0	0	2	3	8
LOC118207441	118207441	leucine-rich repeat-containing protein 38-like	0.155114	0	0.310227	Inf	Inf	1	1	0	0	0	0	1	0
LOC118207443	118207443	zinc finger protein 28-like, transcript variant X1	29.4919	29.7872	29.1965	0.980168	-0.0288992	0.950961	1	56	23	15	33	34	23
LOC118207451	118207451	ETS translocation variant 2, transcript variant X1	2.78864	4.59146	0.985832	0.21471	-2.21954	0.480792	1	0	15	0	2	0	1
LOC118207454	118207454	alpha-1-syntrophin-like	20.9099	13.0592	28.7606	2.20233	1.13903	0.397564	1	11	28	3	3	33	48
LOC118207457	118207457	retinoid-binding protein 7-like	68.2326	86.6417	49.8236	0.575053	-0.798232	0.169411	1	106	107	57	57	34	59
LOC118207458	118207458	retinoid-binding protein 7-like	4.99853	0.304769	9.69229	31.802	4.99105	0.0232233	1	1	0	0	15	8	7
LOC118207461	118207461	ankyrin repeat, PH and SEC7 domain containing protein secG-like, transcript variant X1	0.366545	0	0.73309	Inf	Inf	0.865362	1	0	0	0	0	0	2
LOC118207463	118207463	uncharacterized LOC118207463	0.951255	1.90251	0	0	#NAME?	0.46285	1	5	0	1	0	0	0
LOC118207470	118207470	E3 ubiquitin-protein ligase NRDP1	356.365	388.169	324.561	0.836134	-0.258194	0.54364	1	634	314	261	365	227	385
LOC118207472	118207472	renin-like	0.153049	0.306097	0	0	#NAME?	0.998528	1	0	1	0	0	0	0
LOC118207480	118207480	transmembrane protein 263-like, transcript variant X1	1803.19	1753.07	1853.31	1.05718	0.0802227	0.887355	1	1842	1685	1785	1906	1386	2273
LOC118207483	118207483	rho guanine nucleotide exchange factor 10-like protein, transcript variant X1	2.32822	4.03599	0.620455	0.153731	-2.70152	0.370428	1	0	7	5	0	2	0
LOC118207484	118207484	eukaryotic translation initiation factor 5-like, transcript variant X1	759.213	770.581	747.845	0.970495	-0.0432073	0.908309	1	1116	716	558	822	834	640
LOC118207486	118207486	pepsin A-like	0.555876	0.378662	0.73309	1.936	0.953081	1	1	0	0	1	0	0	2
LOC118207489	118207489	disco-interacting protein 2 homolog B-A, transcript variant X1	278.562	260.585	296.538	1.13797	0.186465	0.677207	1	257	254	276	320	347	245
LOC118207492	118207492	uncharacterized methyltransferase YdaC-like	1.87487	2.8208	0.928931	0.329315	-1.60246	0.631366	1	5	3	1	3	0	0
LOC118207495	118207495	chemokine-like protein TAFA-2, transcript variant X1	19.2938	18.2233	20.3644	1.11749	0.160264	0.797017	1	0	15	36	44	17	4
LOC118207497	118207497	creatine kinase, testis isozyme, transcript variant X1	4.65106	1.82994	7.47218	4.08328	2.02973	0.42424	1	5	1	0	0	4	17
LOC118207504	118207504	glucoside xylosyltransferase 2-like, transcript variant X1	7.96997	4.95684	10.9831	2.21574	1.14779	0.475851	1	10	5	1	26	0	8
LOC118207505	118207505	frizzled-3-like	261.382	293.024	229.741	0.784034	-0.351012	0.50506	1	338	215	328	149	287	258
LOC118207507	118207507	anti-Muellerian hormone type-2 receptor-like, transcript variant X1	0.644483	0.612194	0.676772	1.10549	0.144682	1	1	0	2	0	0	1	1
LOC118207509	118207509	uncharacterized LOC118207509, transcript variant X1	1153.84	1076.36	1231.31	1.14396	0.194031	0.678137	1	1191	1190	922	1272	1538	983
LOC118207513	118207513	uncharacterized LOC118207513	1.13798	0.612194	1.66377	2.71772	1.4424	0.816138	1	0	2	0	0	3	2
LOC118207516	118207516	calcium/calmodulin-dependent protein kinase II inhibitor 2-like	32.383	33.7454	31.0206	0.919256	-0.121461	0.987541	1	55	6	40	51	42	6
LOC118207519	118207519	probable G-protein coupled receptor	0.494764	0.989528	0	0	#NAME?	0.748291	1	1	1	1	0	0	0
LOC118207522	118207522	protein lifeguard 2-like, transcript variant X1	0.309644	0	0.619287	Inf	Inf	0.881249	1	0	0	0	2	0	0
LOC118207528	118207528	transcription factor Sp5-like	5.76296	4.11377	7.41215	1.80179	0.84943	0.608982	1	8	3	2	8	10	5
LOC118207529	118207529	uncharacterized LOC118207529	0.153049	0.306097	0	0	#NAME?	0.998528	1	0	1	0	0	0	0
LOC118207535	118207535	protein farnesyltransferase subunit beta-like, transcript variant X1	0.459146	0.918291	0	0	#NAME?	0.760454	1	0	3	0	0	0	0
LOC118207537	118207537	monocarboxylate transporter 1-like, transcript variant X1	15.9804	12.0036	19.9571	1.66259	0.733431	0.422553	1	12	5	18	14	22	24
LOC118207539	118207539	uncharacterized LOC118207539	125.109	162.697	87.5213	0.53794	-0.894482	0.111581	1	147	233	123	121	94	57
LOC118207543	118207543	uncharacterized LOC118207543	0.306097	0.612194	0	0	#NAME?	0.879823	1	0	2	0	0	0	0
LOC118207545	118207545	F-box only protein 44-like, transcript variant X1	44.221	28.5918	59.8503	2.09327	1.06576	0.430353	1	70	20	3	132	21	34
LOC118207555	118207555	ras-related protein Rab-15-like	33.7084	46.022	21.3948	0.464882	-1.10506	0.209296	1	90	36	20	17	39	11
LOC118207556	118207556	coiled-coil domain-containing protein 27-like, transcript variant X1	2.62797	1.36952	3.88643	2.83781	1.50478	0.540386	1	0	2	2	9	0	3
LOC118207558	118207558	coiled-coil domain-containing protein 27-like, transcript variant X1	1.3005	1.98171	0.619287	0.312501	-1.67807	0.7338	1	0	4	2	2	0	0
LOC118207560	118207560	MORN repeat-containing protein 1-like	20.4689	12.2741	28.6638	2.33531	1.22362	0.199362	1	20	14	5	25	19	41
LOC118207562	118207562	uncharacterized LOC118207562, transcript variant X1	0.739148	0.378662	1.09964	2.904	1.53804	0.883606	1	0	0	1	0	0	3
LOC118207564	118207564	tumor necrosis factor receptor superfamily member 14-like, transcript variant X1	82.2253	121.689	42.7621	0.351406	-1.50879	0.454954	1	63	7	265	32	74	27
LOC118207568	118207568	regulator of microtubule dynamics protein 3-like	332.461	325.137	339.785	1.04505	0.0635735	0.856077	1	282	320	373	386	339	314
LOC118207570	118207570	tumor necrosis factor receptor superfamily member 14-like, transcript variant X1	2.23902	3.49105	0.987	0.282723	-1.82254	0.554195	1	4	0	6	0	2	1
LOC118207571	118207571	tumor necrosis factor receptor superfamily member 14-like	4.27889	4.16528	4.3925	1.05455	0.0766277	0.907521	1	0	0	11	12	1	1
LOC118207572	118207572	coiled-coil domain-containing protein 27-like	3.14984	2.27197	4.0277	1.77278	0.826013	0.633411	1	0	0	6	9	4	0
LOC118207573	118207573	tumor necrosis factor receptor superfamily member 14-like	0.465341	0	0.930682	Inf	Inf	0.760383	1	0	0	0	0	3	0
LOC118207574	118207574	uncharacterized LOC118207574, transcript variant X1	1.91009	2.27197	1.54822	0.681443	-0.553335	0.999568	1	0	0	6	5	0	0
LOC118207579	118207579	tumor necrosis factor receptor superfamily member 14-like	28.3845	21.1589	35.6102	1.68299	0.751028	0.659399	1	4	7	47	113	2	0
LOC118207580	118207580	uncharacterized LOC118207580	2.20808	2.75355	1.6626	0.603805	-0.727845	0.792408	1	1	8	0	2	1	2
LOC118207582	118207582	uncharacterized LOC118207582, transcript variant X1	2.01268	0	4.02537	Inf	Inf	0.288728	1	0	0	0	13	0	0
LOC118207587	118207587	pleckstrin homology domain-containing family A member 6-like, transcript variant X1	3.33446	5.25905	1.40986	0.268083	-1.89925	0.366179	1	1	10	5	0	1	3
LOC118207588	118207588	adenosine receptor A3-like	0.491435	0.306097	0.676772	2.21097	1.14468	1	1	0	1	0	0	1	1
LOC118207589	118207589	protein-glutamine gamma-glutamyltransferase 5-like	1.54822	0	3.09644	Inf	Inf	0.323934	1	0	0	0	10	0	0
LOC118207594	118207594	uncharacterized LOC118207594	0.153049	0.306097	0	0	#NAME?	0.998528	1	0	1	0	0	0	0
LOC118207598	118207598	serine/arginine-rich splicing factor 3, transcript variant X1	300.067	304.207	295.927	0.972781	-0.0398136	0.917038	1	535	236	182	359	351	207
LOC118207599	118207599	homeobox protein Hox-C12a-like	0.688305	0.757323	0.619287	0.817731	-0.290301	1	1	0	0	2	2	0	0
LOC118207600	118207600	uncharacterized LOC118207600	5.61152	5.47409	5.74896	1.05021	0.0706822	0.9532	1	3	5	8	7	8	3
LOC118207603	118207603	uncharacterized LOC118207603, transcript variant X1	66.6258	54.3344	78.9172	1.45244	0.538475	0.756533	1	49	78	41	11	39	173
LOC118207607	118207607	transcription factor Sp4-like, transcript variant X1	13.97	12.5538	15.3863	1.22563	0.293524	0.803701	1	16	9	13	18	8	20
LOC118207608	118207608	myo-inositol 2-dehydrogenase-like, transcript variant X1	41.6571	53.8882	29.4261	0.546058	-0.872875	0.171461	1	81	62	27	24	26	38
LOC118207614	118207614	bromodomain adjacent to zinc finger domain protein 2A-like, transcript variant X1	14.2238	17.4856	10.962	0.626919	-0.67365	0.522973	1	21	9	22	13	7	13
LOC118207615	118207615	uncharacterized LOC118207615	13.1899	9.35831	17.0214	1.81886	0.863033	0.427082	1	8	9	11	18	5	27
LOC118207616	118207616	uncharacterized LOC118207616	34.9735	32.838	37.1091	1.13007	0.176407	0.739096	1	11	32	52	52	24	37
LOC118207617	118207617	uncharacterized LOC118207617, transcript variant X1	4.31267	5.92	2.70534	0.456983	-1.12979	0.569245	1	7	0	10	3	1	4
LOC118207619	118207619	TRAF3-interacting JNK-activating modulator, transcript variant X1	13.647	11.7174	15.5767	1.32937	0.410741	0.646118	1	9	12	14	32	10	7
LOC118207622	118207622	sodium-dependent lysophosphatidylcholine symporter 1	6.47305	5.92797	7.01813	1.1839	0.243549	0.866587	1	1	6	10	6	6	9
LOC118207627	118207627	protein NDRG3-like, transcript variant X1	1793.88	1958.19	1629.57	0.832181	-0.26503	0.630731	1	888	3326	1768	1777	1864	1367
LOC118207628	118207628	uncharacterized LOC118207628	2.36607	2.14002	2.59212	1.21126	0.276505	1	1	2	5	0	4	2	2
LOC118207630	118207630	alpha-1,3-mannosyl-glycoprotein 4-beta-N-acetylglucosaminyltransferase C-like	0.801078	0.306097	1.29606	4.23415	2.08207	0.795135	1	0	1	0	2	1	1
LOC118207640	118207640	bcl-2 homologous antagonist/killer-like	389.356	332.042	446.671	1.34523	0.427848	0.39107	1	382	290	335	317	574	465
LOC118207645	118207645	calsyntenin-1-like, transcript variant X1	490.937	485.226	496.649	1.02354	0.0335686	0.904534	1	503	404	550	409	648	461
LOC118207647	118207647	retinoid-binding protein 7-like, transcript variant X1	11.5514	14.7611	8.34166	0.565112	-0.82339	0.479272	1	22	9	14	10	11	5
LOC118207648	118207648	protein polybromo-1-like, transcript variant X1	1932.38	1738.57	2126.2	1.22296	0.290373	0.532779	1	2352	1402	1565	2617	2168	1755
LOC118207650	118207650	exportin-2	2430.7	2304.08	2557.33	1.10991	0.150449	0.740126	1	1328	3507	2181	2674	2825	2327
LOC118207656	118207656	signal peptidase complex subunit 1-like	99.3905	108.502	90.2794	0.832056	-0.265247	0.662134	1	60	197	79	81	131	67
LOC118207658	118207658	RNA-binding protein 5, transcript variant X1	2415.76	2455.34	2376.19	0.967764	-0.0472723	0.877014	1	4328	1556	1743	2185	2715	2339
LOC118207664	118207664	green-sensitive opsin-3	0.153049	0.306097	0	0	#NAME?	0.998528	1	0	1	0	0	0	0
LOC118207665	118207665	green-sensitive opsin-3-like	47.3314	35.6707	58.992	1.65379	0.72578	0.242731	1	7	44	53	52	65	62
LOC118207670	118207670	rho-related GTP-binding protein RhoA-C-like	65.0959	54.9627	75.2291	1.36873	0.452839	0.510245	1	13	106	49	112	48	70
LOC118207674	118207674	eukaryotic translation initiation factor 4 gamma 3-like, transcript variant X1	25.3399	30.1898	20.49	0.678708	-0.559138	0.46655	1	38	41	16	20	26	17
LOC118207675	118207675	zinc finger protein 271-like, transcript variant X1	85.0693	91.3329	78.8057	0.86284	-0.212836	0.713264	1	159	51	72	73	102	67
LOC118207687	118207687	uncharacterized LOC118207687	965.101	1014.06	916.14	0.903435	-0.146507	0.75355	1	979	1346	802	878	1141	792
LOC118207693	118207693	RNA-binding protein 38-like, transcript variant X1	80.8274	139.678	21.9769	0.15734	-2.66804	0.0116534	1	147	258	42	32	7	27
LOC118207694	118207694	6-phosphofructo-2-kinase/fructose-2,6-bisphosphatase 4-like, transcript variant X1	11.7471	15.967	7.52733	0.471431	-1.08488	0.281547	1	24	6	18	2	1	18
LOC118207697	118207697	MAP kinase-activated protein kinase 2-like	3.14866	5.62054	0.676772	0.12041	-3.05397	0.218798	1	2	4	10	0	1	1
LOC118207699	118207699	ras-related protein rab7-like, transcript variant X1	305.982	350.471	261.494	0.746122	-0.422517	0.425304	1	255	635	207	255	319	228
LOC118207700	118207700	actin-related protein 2/3 complex subunit 4	224.994	188.58	261.408	1.38619	0.471123	0.400268	1	194	272	122	301	235	260
LOC118207701	118207701	uncharacterized LOC118207701	2.59523	3.58476	1.6057	0.447925	-1.15867	0.6708	1	0	8	3	3	1	1
LOC118207706	118207706	tumor necrosis factor receptor superfamily member 1B-like	1.99111	2.51603	1.46618	0.582735	-0.779087	0.772448	1	4	3	1	0	0	4
LOC118207708	118207708	neuron navigator 1, transcript variant X1	0.304769	0.609539	0	0	#NAME?	0.880213	1	2	0	0	0	0	0
LOC118207712	118207712	low-density lipoprotein receptor-related protein 1-like, transcript variant X1	312.636	317.895	307.376	0.966911	-0.0485443	1	1	263	340	353	410	350	196
LOC118207713	118207713	transcription initiation factor TFIID subunit 4-like, transcript variant X1	56.1145	63.1936	49.0353	0.775954	-0.365957	0.571044	1	100	24	67	55	37	56
LOC118207714	118207714	calcium-responsive transactivator-like, transcript variant X1	0.877636	1.13599	0.619287	0.545154	-0.875263	0.999168	1	0	0	3	2	0	0
LOC118207716	118207716	phosphatidylinositol 3,4,5-trisphosphate-dependent Rac exchanger 1 protein-like	520.946	444.667	597.226	1.34309	0.425551	0.352099	1	515	288	527	531	763	535
LOC118207718	118207718	transmembrane protein 269-like, transcript variant X1	9.21019	10.811	7.60936	0.703853	-0.506654	0.676301	1	0	18	14	7	1	14
LOC118207721	118207721	deleted in malignant brain tumors 1 protein-like, transcript variant X1	0.678037	0.989528	0.366545	0.370424	-1.43275	0.888043	1	1	1	1	0	0	1
LOC118207723	118207723	leucine-rich repeat-containing protein 74A	0.153049	0.306097	0	0	#NAME?	0.998528	1	0	1	0	0	0	0
LOC118207724	118207724	plasma membrane calcium-transporting ATPase 3, transcript variant X1	0.189331	0.378662	0	0	#NAME?	0.998527	1	0	0	1	0	0	0
LOC118207725	118207725	deleted in malignant brain tumors 1 protein-like, transcript variant X1	0.378662	0.757323	0	0	#NAME?	0.859664	1	0	0	2	0	0	0
LOC118207726	118207726	butyrophilin subfamily 1 member A1-like, transcript variant X1	1.63209	0.306097	2.95808	9.66387	3.2726	0.417954	1	0	1	0	5	1	3
LOC118207731	118207731	scavenger receptor cysteine-rich type 1 protein M130-like, transcript variant X1	8.76021	11.2067	6.31368	0.563382	-0.827815	0.527568	1	11	17	7	6	12	2
LOC118207732	118207732	uncharacterized LOC118207732	0.342379	0.684759	0	0	#NAME?	0.86946	1	0	1	1	0	0	0
LOC118207733	118207733	contactin-2-like, transcript variant X1	4.07286	5.24454	2.90118	0.553181	-0.854176	0.722376	1	0	6	9	6	1	2
LOC118207734	118207734	acidic mammalian chitinase-like	8.03479	5.08357	10.986	2.16108	1.11175	0.33471	1	0	3	11	21	5	8
LOC118207736	118207736	extracellular sulfatase Sulf-2-like, transcript variant X1	0.868031	1.36952	0.366545	0.267645	-1.90161	0.783246	1	0	2	2	0	0	1
LOC118207740	118207740	sushi domain-containing protein 3, transcript variant X1	1.13533	0.918291	1.35238	1.47271	0.558474	1	1	0	3	0	2	0	2
LOC118207741	118207741	caspase recruitment domain-containing protein 19-like	413.342	331.899	494.786	1.49077	0.576062	0.253909	1	467	315	246	423	719	384
LOC118207752	118207752	transketolase-like	53.2785	64.1342	42.4229	0.661471	-0.596251	0.408473	1	119	23	55	31	55	43
LOC118207755	118207755	myosin light polypeptide 6, transcript variant X1	521.398	489.334	553.463	1.13105	0.177668	0.733926	1	523	661	337	680	602	426
LOC118207758	118207758	ERC protein 2-like	84.0345	92.0342	76.0349	0.826159	-0.275508	0.757006	1	70	85	118	138	66	35
LOC118207762	118207762	uncharacterized LOC118207762	1.56972	2.20993	0.929514	0.420607	-1.24945	0.761416	1	4	2	1	2	1	0
LOC118207767	118207767	protein bicaudal D homolog 2-like, transcript variant X1	131.945	132.968	130.922	0.984615	-0.0223684	0.971949	1	75	142	176	115	156	128
LOC118207768	118207768	RNA-binding protein 5-B-like, transcript variant X1	160.771	173.99	147.553	0.848057	-0.237768	0.718127	1	142	119	249	122	140	181
LOC118207772	118207772	immunoglobulin-like and fibronectin type III domain-containing protein 1, transcript variant X1	8.00178	6.31185	9.6917	1.53548	0.618688	0.628395	1	9	3	7	16	7	7
LOC118207777	118207777	metabotropic glutamate receptor 4-like, transcript variant X1	6.79032	11.9732	1.60745	0.134255	-2.89696	0.118576	1	28	10	1	0	4	1
LOC118207779	118207779	uncharacterized abhydrolase domain-containing protein DDB_G0269086-like	635.772	619.537	652.007	1.05241	0.0736965	0.882859	1	1008	481	436	815	766	442
LOC118207782	118207782	protein phosphatase 1 regulatory subunit 12B, transcript variant X1	5.26659	7.3212	3.21199	0.438725	-1.18861	0.46928	1	7	12	4	5	3	2
LOC118207784	118207784	high mobility group protein HMG-I/HMG-Y-like, transcript variant X1	7492.24	7206.88	7777.6	1.07919	0.109951	0.842623	1	9562	7272	5458	9395	7178	7207
LOC118207786	118207786	uncharacterized LOC118207786, transcript variant X1	30.7089	27.245	34.1728	1.25428	0.326855	0.697302	1	19	7	51	8	49	45
LOC118207796	118207796	glutathione S-transferase Mu 3-like	556.19	442.808	669.571	1.5121	0.596555	0.174516	1	291	453	569	736	970	384
LOC118207798	118207798	uncharacterized LOC118207798	0.87822	1.13599	0.620455	0.546182	-0.872547	0.999167	1	0	0	3	0	2	0
LOC118207800	118207800	beta-1,4 N-acetylgalactosaminyltransferase 1-like, transcript variant X1	0.153049	0.306097	0	0	#NAME?	0.998528	1	0	1	0	0	0	0
LOC118207803	118207803	FYVE, RhoGEF and PH domain-containing protein 5-like, transcript variant X1	102.265	196.413	8.11814	0.041332	-4.5966	0.21932	1	635	2	6	7	18	1
LOC118207807	118207807	60S ribosomal protein L22	8.27146	12.9075	3.63544	0.281653	-1.82801	0.253171	1	4	32	5	4	3	4
LOC118207809	118207809	6-phosphofructo-2-kinase/fructose-2,6-bisphosphatase-like, transcript variant X1	71.6815	79.4329	63.9302	0.804833	-0.313239	0.647748	1	64	103	75	99	60	40
LOC118207816	118207816	uncharacterized LOC118207816	0.766798	0.914308	0.619287	0.677329	-0.562072	0.999229	1	3	0	0	2	0	0
LOC118207824	118207824	mitochondrial glutamate carrier 1-like	13.23	15.0183	11.4416	0.761843	-0.392434	0.702447	1	28	15	5	14	17	5
LOC118207828	118207828	glucose-6-phosphate 1-dehydrogenase-like, transcript variant X1	180.4	193.222	167.578	0.867286	-0.20542	0.679212	1	237	206	153	122	227	162
LOC118207830	118207830	nck-associated protein 5-like, transcript variant X1	101.948	101.394	102.501	1.01092	0.0156735	0.979572	1	85	186	49	117	177	31
LOC118207832	118207832	receptor-type tyrosine-protein phosphatase gamma-like	0.920064	1.53049	0.309644	0.202317	-2.30531	0.710514	1	0	5	0	1	0	0
LOC118207833	118207833	uncharacterized LOC118207833	0.189331	0.378662	0	0	#NAME?	0.998527	1	0	0	1	0	0	0
LOC118207834	118207834	calcium-dependent secretion activator 1-like, transcript variant X1	26.5391	14.409	38.6692	2.68369	1.42422	0.284321	1	2	29	13	89	24	10
LOC118207845	118207845	twinfilin-2	88.8889	90.4631	87.3148	0.965198	-0.051103	0.971884	1	39	133	100	133	53	81
LOC118207851	118207851	phosphatidylinositol-3-phosphatase SAC1-B-like, transcript variant X1	5.34815	6.75122	3.94508	0.584351	-0.775093	0.705805	1	6	0	13	5	3	4
LOC118207858	118207858	serine/threonine-protein kinase Nek4-like, transcript variant X1	53.0473	64.5219	41.5727	0.64432	-0.634151	0.512128	1	153	30	23	37	38	50
LOC118207859	118207859	calcium/calmodulin-dependent protein kinase type 1-like, transcript variant X1	25.9126	33.8127	18.0125	0.532715	-0.908565	0.220252	1	52	29	24	11	14	28
LOC118207861	118207861	importin-9, transcript variant X1	59.2316	82.3851	36.078	0.437919	-1.19126	0.0523936	1	132	87	41	31	44	35
LOC118207862	118207862	leiomodin-1-like	28.8773	25.3664	32.3882	1.27682	0.35255	0.807329	1	6	67	8	22	34	41
LOC118207863	118207863	small nuclear ribonucleoprotein Sm D1	1110.35	1012.69	1208.01	1.19288	0.254446	0.611163	1	979	1438	724	1230	1532	960
LOC118207864	118207864	protein shisa-4-like, transcript variant X1	2.91826	3.35645	2.48007	0.738897	-0.436556	0.880617	1	8	3	0	3	5	0
LOC118207871	118207871	RNA-binding protein 39-like, transcript variant X1	85.3997	87.4147	83.3846	0.953897	-0.0680949	0.911256	1	113	84	72	55	130	71
LOC118207872	118207872	protein kinase C delta type-like, transcript variant X1	127.563	141.767	113.359	0.799617	-0.32262	0.608665	1	55	182	183	104	121	119
LOC118207877	118207877	PR domain zinc finger protein 2-like, transcript variant X1	3.95842	4.95817	2.95866	0.596725	-0.744861	0.68447	1	9	6	1	4	2	3
LOC118207882	118207882	TOX high mobility group box family member 2-like, transcript variant X1	0.84069	1.06209	0.619287	0.583082	-0.778229	0.999188	1	1	0	2	2	0	0
LOC118207889	118207889	glutaminyl-peptide cyclotransferase	1.84285	2.44479	1.24091	0.507572	-0.978315	0.781302	1	3	5	0	0	4	0
LOC118207890	118207890	plexin A3	36.5408	33.7086	39.373	1.16804	0.224092	0.668689	1	35	6	56	41	60	22
LOC118207897	118207897	golgin subfamily A member 6-like protein 6	5.95367	5.70629	6.20104	1.0867	0.119957	0.911523	1	4	6	7	6	14	0
LOC118207899	118207899	ataxin-7-like, transcript variant X1	10.7503	8.20648	13.2942	1.61996	0.695962	0.484486	1	8	4	12	29	8	5
LOC118207904	118207904	F-actin-capping protein subunit alpha-1	742.313	738.941	745.686	1.00913	0.0131095	1	1	552	1168	563	844	759	679
LOC118207905	118207905	F-actin-capping protein subunit beta, transcript variant X1	1315.16	1476.98	1153.35	0.780885	-0.356819	0.454688	1	1364	1828	1325	1266	1119	1130
LOC118207907	118207907	histone deacetylase 7-like, transcript variant X1	2.23083	3.72856	0.73309	0.196615	-2.34656	0.409295	1	1	5	5	0	0	2
LOC118207908	118207908	carbohydrate sulfotransferase 11-like, transcript variant X1	21.1029	16.3693	25.8364	1.57834	0.658412	0.512909	1	30	10	11	38	4	35
LOC118207909	118207909	solute carrier family 41 member 1-like, transcript variant X1	1.76179	0.989528	2.53405	2.56087	1.35663	0.691033	1	1	1	1	7	0	1
LOC118207914	118207914	synaptonemal complex protein 2-like	3.67807	1.29695	6.05919	4.67186	2.224	0.280984	1	0	3	1	7	9	3
LOC118207915	118207915	nucleolar and coiled-body phosphoprotein 1-like	1.39043	0.612194	2.16867	3.54246	1.82475	0.66911	1	0	2	0	5	2	0
LOC118207918	118207918	vicilin-like seed storage protein At2g18540, transcript variant X1	0.153049	0.306097	0	0	#NAME?	0.998528	1	0	1	0	0	0	0
LOC118207922	118207922	MAP kinase-activated protein kinase 2, transcript variant X1	2505.06	2499.89	2510.22	1.00413	0.00594817	0.971597	1	3870	2045	1834	2433	2766	2452
LOC118207923	118207923	interleukin-10-like	0.80256	0	1.60512	Inf	Inf	0.545262	1	0	0	0	4	0	1
LOC118207926	118207926	kinesin heavy chain-like	1.11649	0.684759	1.54822	2.26097	1.17694	0.818141	1	0	1	1	5	0	0
LOC118207927	118207927	PRELI domain containing protein 3B-like	2.83149	1.29563	4.36736	3.37085	1.75311	0.489469	1	1	2	1	6	1	6
LOC118207928	118207928	uncharacterized LOC118207928	0.366545	0	0.73309	Inf	Inf	0.865362	1	0	0	0	0	0	2
LOC118207929	118207929	uncharacterized LOC118207929	0.155114	0	0.310227	Inf	Inf	1	1	0	0	0	0	1	0
LOC118207930	118207930	glutamine-rich protein 1-like, transcript variant X1	823.634	780.455	866.814	1.11065	0.151406	0.732972	1	640	882	833	725	1065	851
LOC118207932	118207932	importin subunit alpha-7-like	68.3736	62.0567	74.6905	1.20359	0.267338	0.60268	1	53	51	80	70	100	60
LOC118207940	118207940	rabenosyn-5, transcript variant X1	46.5245	56.0728	36.9762	0.659432	-0.600705	0.429319	1	116	38	24	36	23	51
LOC118207943	118207943	N-fatty-acyl-amino acid synthase/hydrolase PM20D1.2-like	1.87803	1.53049	2.22557	1.45416	0.540188	0.926839	1	0	5	0	4	2	1
LOC118207944	118207944	solute carrier family 41 member 1-like	1292.59	1215.06	1370.13	1.12763	0.173291	0.615483	1	1084	807	1684	1485	1676	1065
LOC118207948	118207948	uncharacterized LOC118207948	11.7148	16.8378	6.59177	0.391486	-1.35297	0.212702	1	17	22	13	12	1	7
LOC118207949	118207949	dedicator of cytokinesis protein 3-like	128.04	126.463	129.617	1.02494	0.0355379	0.863372	1	56	84	221	84	217	99
LOC118207950	118207950	period circadian protein homolog 3-like	21.2041	18.9712	23.437	1.2354	0.304979	0.749221	1	24	22	13	44	8	20
LOC118207952	118207952	claudin-16-like	2.32398	0.304769	4.34318	14.2507	3.83296	0.379867	1	1	0	0	0	14	0
LOC118207953	118207953	calcium-independent phospholipase A2-gamma-like	2.96626	2.52001	3.4125	1.35416	0.437398	0.879644	1	1	6	1	0	11	0
LOC118207955	118207955	transmembrane protein 65-like, transcript variant X1	29.5742	33.5342	25.6143	0.763825	-0.388687	0.635986	1	67	28	12	36	36	9
LOC118207956	118207956	rho guanine nucleotide exchange factor 19-like	0.920356	1.53049	0.310227	0.202699	-2.30259	0.71046	1	0	5	0	0	1	0
LOC118207959	118207959	agrin-like	5.92987	8.22489	3.63485	0.441934	-1.1781	0.423964	1	18	4	4	5	2	4
LOC118207962	118207962	uncharacterized LOC118207962	0.155114	0	0.310227	Inf	Inf	1	1	0	0	0	0	1	0
LOC118207963	118207963	vasopressin V2 receptor-like, transcript variant X1	2.45165	3.97262	0.930682	0.234274	-2.09373	0.430292	1	5	8	0	0	3	0
LOC118207968	118207968	uncharacterized LOC118207968	17.0858	26.0259	8.14582	0.31299	-1.67581	0.0657825	1	37	42	5	7	11	7
LOC118207972	118207972	uncharacterized LOC118207972	1.97055	1.60172	2.33938	1.46054	0.5465	0.925029	1	1	3	1	2	2	3
LOC118207980	118207980	SLIT-ROBO Rho GTPase-activating protein 2-like, transcript variant X1	144.824	145.47	144.179	0.991126	-0.0128598	0.954356	1	198	168	89	163	165	116
LOC118207983	118207983	SLIT-ROBO Rho GTPase-activating protein 3-like, transcript variant X1	14.2038	15.3561	13.0516	0.849929	-0.234585	0.833396	1	23	5	18	8	14	17
LOC118207989	118207989	collagen alpha-1(XX) chain, transcript variant X1	0.648476	1.29695	0	0	#NAME?	0.639198	1	0	3	1	0	0	0
LOC118207995	118207995	sodium-coupled neutral amino acid transporter 3-like, transcript variant X1	0.619287	0	1.23857	Inf	Inf	0.650678	1	0	0	0	4	0	0
LOC118207998	118207998	uncharacterized LOC118207998	3.89527	4.40668	3.38386	0.767893	-0.381023	0.885671	1	6	1	6	0	5	5
LOC118208000	118208000	uncharacterized LOC118208000	23.9873	24.1526	23.8221	0.986318	-0.0198753	0.906396	1	10	64	4	9	17	43
LOC118208003	118208003	src-like-adapter, transcript variant X1	4.32245	7.17872	1.46618	0.20424	-2.29166	0.188429	1	5	16	2	0	0	4
LOC118208004	118208004	uncharacterized LOC118208004	1.51806	2.05029	0.985832	0.480825	-1.05642	0.828082	1	3	0	3	2	0	1
LOC118208009	118208009	ankyrin repeat and SAM domain-containing protein 1A-like, transcript variant X1	1119.66	1122.19	1117.13	0.995497	-0.0065113	0.946221	1	1360	1237	869	974	1211	1200
LOC118208011	118208011	protein kinase C and casein kinase substrate in neurons protein 1-like, transcript variant X1	0.644191	0.612194	0.676189	1.10453	0.143437	1	1	0	2	0	1	0	1
LOC118208013	118208013	class I histocompatibility antigen, F10 alpha chain-like, transcript variant X1	0.757323	1.51465	0	0	#NAME?	0.606027	1	0	0	4	0	0	0
LOC118208014	118208014	DLA class I histocompatibility antigen, A9/A9 alpha chain-like, transcript variant X1	0.946654	1.89331	0	0	#NAME?	0.504215	1	0	0	5	0	0	0
LOC118208015	118208015	class I histocompatibility antigen, F10 alpha chain-like	0.757323	1.51465	0	0	#NAME?	0.606027	1	0	0	4	0	0	0
LOC118208016	118208016	major histocompatibility complex class I-related gene protein-like, transcript variant X1	0.310227	0	0.620455	Inf	Inf	0.881079	1	0	0	0	0	2	0
LOC118208018	118208018	DLA class I histocompatibility antigen, A9/A9 alpha chain-like	0.464465	0	0.928931	Inf	Inf	0.760686	1	0	0	0	3	0	0
LOC118208019	118208019	DLA class I histocompatibility antigen, A9/A9 alpha chain-like	0.86552	0.378662	1.35238	3.57147	1.83652	0.78527	1	0	0	1	2	0	2
LOC118208020	118208020	class I histocompatibility antigen, F10 alpha chain-like, transcript variant X1	7.34475	2.73638	11.9531	4.36823	2.12705	0.126897	1	2	2	4	6	16	14
LOC118208021	118208021	class I histocompatibility antigen, F10 alpha chain-like, transcript variant X1	3.14355	5.30126	0.985832	0.185962	-2.42692	0.516944	1	0	0	14	2	0	1
LOC118208022	118208022	class I histocompatibility antigen, F10 alpha chain-like	3.15686	1.74818	4.56553	2.61159	1.38493	0.516369	1	0	2	3	5	5	4
LOC118208027	118208027	protein ILRUN	188.493	190.534	186.452	0.978576	-0.0312443	0.944545	1	248	164	171	156	222	189
LOC118208029	118208029	U1 small nuclear ribonucleoprotein C	2004.7	1805.59	2203.82	1.22056	0.287538	0.54391	1	2009	1981	1550	2349	2577	1847
LOC118208030	118208030	DENN domain-containing protein 4B-like, transcript variant X1	668.512	606.839	730.184	1.20326	0.266947	0.546847	1	518	654	657	788	837	618
LOC118208031	118208031	diphosphoinositol polyphosphate phosphohydrolase 1	65.6703	48.8433	82.4973	1.68902	0.756187	0.186392	1	30	53	62	128	72	56
LOC118208032	118208032	40S ribosomal protein S10-like	28.4719	39.7871	17.1567	0.431211	-1.21353	0.307251	1	23	91	13	30	10	13
LOC118208034	118208034	uncharacterized LOC118208034	6.04505	3.35246	8.73764	2.60633	1.38202	0.420028	1	11	0	0	7	7	12
LOC118208041	118208041	IQ motif and SEC7 domain-containing protein 1-like	6.2109	5.80257	6.61924	1.14074	0.189973	0.957792	1	10	9	0	14	5	2
LOC118208042	118208042	WAS/WASL-interacting protein family member 1	0.648476	1.29695	0	0	#NAME?	0.639198	1	0	3	1	0	0	0
LOC118208045	118208045	ubiquitin-like modifier-activating enzyme 1, transcript variant X1	1550.74	1358.18	1743.29	1.28355	0.360139	0.469254	1	1320	1767	1096	1563	2098	1660
LOC118208048	118208048	eukaryotic translation initiation factor 2 subunit 2-like	208.702	221.185	196.22	0.887128	-0.172785	0.7367	1	333	156	190	189	230	181
LOC118208049	118208049	charged multivesicular body protein 4b-like	351.559	301.524	401.595	1.33189	0.413472	0.398581	1	340	315	268	402	527	310
LOC118208052	118208052	CREB-regulated transcription coactivator 2, transcript variant X1	75.2067	83.9043	66.509	0.792676	-0.335196	0.668851	1	47	90	111	26	114	63
LOC118208055	118208055	teashirt homolog 2	2.07098	1.74685	2.39511	1.3711	0.455336	0.92314	1	1	1	3	3	0	4
LOC118208056	118208056	uncharacterized LOC118208056, transcript variant X1	1.98275	2.36037	1.60512	0.680028	-0.556334	0.924134	1	0	4	3	4	0	1
LOC118208060	118208060	basement membrane-specific heparan sulfate proteoglycan core protein-like	0.459591	0.609539	0.309644	0.507996	-0.97711	0.998952	1	2	0	0	1	0	0
LOC118208071	118208071	protein phosphatase 1 regulatory inhibitor subunit 16B-like, transcript variant X1	21.3322	15.0158	27.6485	1.84129	0.880716	0.323071	1	6	27	13	26	23	34
LOC118208072	118208072	uncharacterized LOC118208072, transcript variant X1	2.58407	4.85791	0.310227	0.0638602	-3.96894	0.199852	1	6	0	8	0	1	0
LOC118208074	118208074	guanine nucleotide-binding protein G(i) subunit alpha-2	215.46	201.959	228.961	1.1337	0.181039	0.743205	1	216	227	176	282	186	229
LOC118208075	118208075	scm-like with four MBT domains protein 1, transcript variant X1	66.087	71.6366	60.5375	0.845064	-0.242867	0.77826	1	70	53	90	65	83	40
LOC118208080	118208080	protein kish-B-like	10.8824	14.8599	6.90491	0.464667	-1.10573	0.418948	1	38	7	3	7	7	7
LOC118208082	118208082	tubulin alpha-1A chain-like	0.801525	1.60305	0	0	#NAME?	0.544027	1	0	4	1	0	0	0
LOC118208085	118208085	serine-aspartate repeat-containing protein F-like, transcript variant X1	21.7042	30.955	12.4534	0.402305	-1.31364	0.111881	1	44	40	14	19	7	12
LOC118208089	118208089	proliferation-associated protein 2G4-like	251.271	286.846	215.696	0.751958	-0.411275	0.393644	1	280	474	149	210	286	169
LOC118208092	118208092	uncharacterized LOC118208092, transcript variant X1	0.770854	0.612194	0.929514	1.51833	0.602488	1	1	0	2	0	2	1	0
LOC118208093	118208093	uncharacterized LOC118208093	9.23612	6.85935	11.6129	1.693	0.759583	0.569574	1	15	5	2	10	18	8
LOC118208105	118208105	coiled-coil domain-containing protein 50-like	19.4238	22.3674	16.4803	0.736799	-0.440657	0.703325	1	14	48	9	31	21	1
LOC118208106	118208106	E3 ubiquitin-protein ligase RAD18-like, transcript variant X1	1225.18	1102.37	1348	1.22283	0.290219	0.559778	1	1180	1229	968	1186	1564	1352
LOC118208109	118208109	sodium- and chloride-dependent GABA transporter 2-like, transcript variant X1	159.828	106.721	212.935	1.99524	0.996564	0.276579	1	113	178	47	51	359	234
LOC118208111	118208111	YTH domain-containing family protein 1-like, transcript variant X1	207.312	221.124	193.5	0.875074	-0.192522	0.667292	1	401	145	144	204	159	221
LOC118208113	118208113	voltage-dependent L-type calcium channel subunit alpha-1D-like, transcript variant X1	1.5978	2.20861	0.987	0.446888	-1.16201	0.759163	1	5	1	1	0	2	1
LOC118208122	118208122	zinc finger CCCH domain-containing protein 10-like	72.1056	79.0482	65.1631	0.824346	-0.278678	0.709843	1	159	22	63	62	82	56
LOC118208123	118208123	kinesin-like protein KIF21B, transcript variant X1	42.4904	38.4674	46.5135	1.20917	0.274016	0.675752	1	66	8	42	81	49	17
LOC118208127	118208127	SRSF protein kinase 1-like, transcript variant X1	1507.96	1463.05	1552.87	1.0614	0.0859635	0.796465	1	472	1535	2243	2080	1273	1402
LOC118208128	118208128	uncharacterized LOC118208128, transcript variant X1	164.279	161.585	166.974	1.03335	0.0473238	0.947158	1	250	133	118	244	134	136
LOC118208130	118208130	DENN domain-containing protein 2D-like, transcript variant X1	10.4987	3.04248	17.9548	5.90139	2.56105	0.0326626	1	2	3	4	15	24	16
LOC118208131	118208131	copine-5, transcript variant X1	28.2556	25.3686	31.1426	1.2276	0.295845	0.783847	1	59	13	9	35	56	8
LOC118208133	118208133	choline/ethanolaminephosphotransferase 1-like	523.556	491.892	555.22	1.12874	0.174718	0.610823	1	340	499	622	640	826	275
LOC118208134	118208134	BTB/POZ domain-containing protein KCTD20-like, transcript variant X1	768.352	703.627	833.078	1.18398	0.24364	0.660908	1	751	878	544	820	774	925
LOC118208135	118208135	mitogen-activated protein kinase 14A, transcript variant X1	121.925	182.388	61.4628	0.33699	-1.56922	0.0053617	1	152	254	154	71	54	62
LOC118208137	118208137	DNA damage-regulated autophagy modulator protein 2-like	1.60718	1.74818	1.46618	0.83869	-0.253791	0.999443	1	0	2	3	0	0	4
LOC118208139	118208139	BTB/POZ domain-containing protein 10-like	10.7366	20.5426	0.930682	0.045305	-4.46418	0.0112611	1	29	37	1	0	3	0
LOC118208140	118208140	LHFPL tetraspan subfamily member 5 protein-like	1.38776	0.378662	2.39686	6.32982	2.66217	0.530386	1	0	0	1	0	3	4
LOC118208142	118208142	adiponectin receptor protein 1-like, transcript variant X1	58.6155	51.4808	65.7502	1.27718	0.352961	0.697319	1	26	99	35	21	113	66
LOC118208145	118208145	upstream stimulatory factor 2, transcript variant X1	35.2133	44.8438	25.5829	0.57049	-0.809727	0.356783	1	91	46	8	39	14	25
LOC118208146	118208146	uncharacterized LOC118208146	10.0975	9.14318	11.0519	1.20876	0.273524	0.931614	1	18	7	4	3	9	20
LOC118208150	118208150	ERBB receptor feedback inhibitor 1	130.388	114.239	146.536	1.28271	0.359199	0.453183	1	87	80	167	129	164	152
LOC118208152	118208152	plexin-B1-like, transcript variant X1	3.42173	3.88422	2.95925	0.761864	-0.392395	0.88274	1	5	4	3	3	3	3
LOC118208153	118208153	14-3-3 protein beta/alpha-A-like	2290.99	2520.23	2061.74	0.818075	-0.289695	0.530943	1	3344	2436	1995	2673	1759	1878
LOC118208154	118208154	carbonic anhydrase 6-like, transcript variant X1	0.155114	0	0.310227	Inf	Inf	1	1	0	0	0	0	1	0
LOC118208155	118208155	solute carrier family 2, facilitated glucose transporter member 5-like, transcript variant X1	18.7353	18.3406	19.1301	1.04305	0.0608015	0.929564	1	14	20	21	31	13	15
LOC118208156	118208156	RAS guanyl-releasing protein 1-like, transcript variant X1	13.0413	14.0236	12.0591	0.85992	-0.217726	0.860523	1	19	17	8	19	14	5
LOC118208157	118208157	alpha-enolase, transcript variant X1	9.69538	15.0528	4.33793	0.28818	-1.79496	0.377523	1	2	41	5	9	5	0
LOC118208168	118208168	E3 ubiquitin-protein ligase TRIM62, transcript variant X1	311.639	279.819	343.459	1.22743	0.295644	0.526974	1	271	293	284	379	411	269
LOC118208169	118208169	acyl-coenzyme A thioesterase 5-like, transcript variant X1	714.253	577.668	850.838	1.47288	0.558643	0.498916	1	1217	172	407	483	1463	675
LOC118208175	118208175	leukocyte surface antigen CD53-like	6.57858	7.65898	5.49818	0.717873	-0.4782	0.834284	1	2	2	17	0	0	15
LOC118208177	118208177	transmembrane and coiled-coil domains protein 2-like, transcript variant X1	44.4363	35.9739	52.8987	1.47048	0.556283	0.407441	1	50	43	20	61	86	20
LOC118208178	118208178	ubiquinol-cytochrome-c reductase complex assembly factor 2	1126.94	1046.24	1207.64	1.15427	0.206981	0.65409	1	1045	1352	829	1404	1519	823
LOC118208182	118208182	natural resistance-associated macrophage protein 2-like, transcript variant X1	1.93138	1.29695	2.56582	1.97834	0.984291	0.838884	1	0	3	1	0	0	7
LOC118208186	118208186	adenylate cyclase type 6-like, transcript variant X1	92.7326	91.2224	94.2428	1.03311	0.0469947	0.942268	1	121	86	74	102	111	77
LOC118208188	118208188	homeodomain-interacting protein kinase 1-like, transcript variant X1	11.6365	11.4112	11.8618	1.03949	0.0558713	1	1	21	4	10	17	0	18
LOC118208193	118208193	cytochrome c oxidase subunit 4 isoform 2, mitochondrial, transcript variant X1	37.1331	42.6936	31.5725	0.739514	-0.43535	0.487704	1	37	68	28	18	33	43
LOC118208194	118208194	uncharacterized LOC118208194, transcript variant X1	1.33752	1.74552	0.929514	0.532513	-0.909111	0.910624	1	2	0	3	2	1	0
LOC118208195	118208195	ubiquitin carboxyl-terminal hydrolase 4-like, transcript variant X1	971.008	908.107	1033.91	1.13853	0.187176	0.678585	1	767	1013	962	1093	1039	1018
LOC118208196	118208196	testis-expressed protein 264-like	10.3888	8.06923	12.7084	1.57493	0.655284	0.588862	1	14	5	6	17	11	11
LOC118208197	118208197	prolyl endopeptidase-like, transcript variant X1	615.809	493.32	738.298	1.49659	0.581678	0.229492	1	228	776	492	790	756	707
LOC118208198	118208198	glutathione peroxidase 1-like	20.4258	25.9667	14.8849	0.573231	-0.802811	0.347192	1	10	39	29	7	15	22
LOC118208199	118208199	probable protein BRICK1	846.239	820.764	871.715	1.06208	0.0868877	0.852101	1	249	1450	795	1045	915	721
LOC118208201	118208201	ammonium transporter Rh type A-like	1.07311	1.83658	0.309644	0.168598	-2.56834	0.629752	1	0	6	0	1	0	0
LOC118208205	118208205	protein-L-isoaspartate O-methyltransferase domain-containing protein 2, transcript variant X1	168.864	178.091	159.636	0.896371	-0.157832	0.77108	1	184	218	146	205	154	132
LOC118208215	118208215	acylamino-acid-releasing enzyme-like, transcript variant X1	84.7723	94.4099	75.1346	0.795834	-0.329461	0.54018	1	140	101	55	81	81	68
LOC118208222	118208222	differentially expressed in FDCP 6 homolog, transcript variant X1	2.25566	3.04513	1.46618	0.481483	-1.05444	0.700721	1	0	5	4	0	0	4
LOC118208224	118208224	kelch-like protein 12, transcript variant X1	474.54	476.97	472.11	0.989811	-0.0147751	0.96459	1	431	565	456	404	503	521
LOC118208227	118208227	ral GTPase-activating protein subunit beta-like, transcript variant X1	743.514	687.101	799.928	1.16421	0.219347	0.62342	1	799	582	701	733	1047	677
LOC118208241	118208241	ADP-ribosylation factor-like protein 8A	85.1044	100.116	70.0926	0.700112	-0.514342	0.393104	1	139	86	83	73	94	50
LOC118208242	118208242	transmembrane prolyl 4-hydroxylase-like	1056.99	1125.29	988.693	0.878612	-0.186702	0.666977	1	1305	1412	780	496	1625	903
LOC118208244	118208244	glutaminase kidney isoform, mitochondrial-like	25.4592	23.8635	27.0549	1.13373	0.181083	0.867529	1	16	41	17	29	24	29
LOC118208246	118208246	zinc finger protein Eos-like, transcript variant X1	147.633	143.821	151.444	1.05301	0.0745137	0.844386	1	86	143	195	124	160	173
LOC118208248	118208248	retinoic acid receptor gamma-A-like	93.6831	84.5915	102.775	1.21495	0.280902	0.696262	1	91	114	58	69	110	129
LOC118208249	118208249	replication initiator 1-like, transcript variant X1	972.574	963.572	981.576	1.01868	0.0267076	0.990922	1	1563	727	699	1235	842	922
LOC118208250	118208250	probable phospholipid-transporting ATPase IIA, transcript variant X1	991.231	985.351	997.11	1.01193	0.0171143	0.933241	1	603	1227	1125	849	1210	979
LOC118208251	118208251	histone lysine acetyltransferase CREBBP-like	15.5267	12.3388	18.7146	1.51672	0.600957	0.528011	1	2	21	14	20	38	2
LOC118208254	118208254	alpha-1,3-galactosyltransferase 2-like, transcript variant X1	0.189331	0.378662	0	0	#NAME?	0.998527	1	0	0	1	0	0	0
LOC118208255	118208255	alpha-1,3-galactosyltransferase 2-like, transcript variant X1	12.6836	12.1778	13.1894	1.08307	0.115124	0.940195	1	14	11	12	14	12	14
LOC118208258	118208258	uncharacterized LOC118208258	1.32532	2.65063	0	0	#NAME?	0.385186	1	0	0	7	0	0	0
LOC118208264	118208264	calphotin-like	57.0674	84.5708	29.564	0.349577	-1.51632	0.246577	1	202	43	26	28	13	46
LOC118208265	118208265	uncharacterized LOC118208265	256.348	235.2	277.496	1.17983	0.238582	0.641313	1	112	214	358	493	263	118
LOC118208270	118208270	arf-GAP with coiled-coil, ANK repeat and PH domain-containing protein 3-like, transcript variant X1	18.5406	9.51918	27.562	2.89541	1.53377	0.0966346	1	20	5	5	32	38	16
LOC118208273	118208273	2-iminobutanoate/2-iminopropanoate deaminase-like	37.9033	48.777	27.0296	0.554146	-0.851663	0.215724	1	66	59	28	25	35	23
LOC118208281	118208281	acid-sensing ion channel 1-like, transcript variant X1	13.7257	11.8044	15.647	1.32552	0.406559	0.674715	1	10	15	11	8	33	8
LOC118208282	118208282	SWI/SNF-related matrix-associated actin-dependent regulator of chromatin subfamily D member 1	6771.73	6986.6	6556.87	0.938492	-0.0915838	0.810415	1	8351	7601	5585	5892	7036	6956
LOC118208288	118208288	transcription factor HES-2-like	0.189331	0.378662	0	0	#NAME?	0.998527	1	0	0	1	0	0	0
LOC118208292	118208292	lysophosphatidic acid receptor 6	0.307498	0.304769	0.310227	1.01791	0.0256072	1	1	1	0	0	0	1	0
LOC118208294	118208294	sortilin-like, transcript variant X1	65.0127	50.2905	79.7348	1.58548	0.664923	0.266603	1	43	72	40	128	82	40
LOC118208296	118208296	nuclear transcription factor Y subunit alpha-like, transcript variant X1	449.361	385.605	513.117	1.33068	0.412163	0.444416	1	379	609	221	463	659	451
LOC118208301	118208301	proto-oncogene tyrosine-protein kinase Src, transcript variant X1	1651.56	1838.05	1465.07	0.797078	-0.327208	0.649331	1	842	2054	2516	1155	2107	1238
LOC118208303	118208303	beta-1,4-galactosyltransferase 3-like, transcript variant X1	512.179	476.307	548.051	1.15063	0.202418	0.699394	1	396	615	442	552	502	604
LOC118208304	118208304	phospholipase A and acyltransferase 4-like, transcript variant X1	9.16843	4.78933	13.5475	2.82869	1.50013	0.21519	1	3	4	7	30	9	4
LOC118208310	118208310	THAP domain-containing protein 6-like	61.8606	64.1185	59.6027	0.929571	-0.105363	0.922912	1	95	32	67	72	73	40
LOC118208312	118208312	vitamin D3 receptor A, transcript variant X1	13.717	18.0489	9.38498	0.519974	-0.943488	0.356404	1	27	16	13	10	12	7
LOC118208313	118208313	V-type proton ATPase subunit S1-like, transcript variant X1	235.148	227.487	242.808	1.06735	0.0940346	0.80035	1	104	318	260	334	213	200
LOC118208314	118208314	deoxyribonuclease gamma-like	1.21908	2.43816	0	0	#NAME?	0.355157	1	8	0	0	0	0	0
LOC118208328	118208328	uncharacterized LOC118208328, transcript variant X1	1098.16	1172.93	1023.4	0.872521	-0.196737	0.701154	1	715	1492	1316	764	1200	1131
LOC118208330	118208330	forkhead box protein J3-like, transcript variant X1	6.84457	4.41854	9.27059	2.09811	1.06909	0.465028	1	9	3	2	13	11	5
LOC118208334	118208334	solute carrier family 2, facilitated glucose transporter member 1-like	10.2736	7.69446	12.8528	1.6704	0.740196	0.624357	1	23	1	1	10	9	19
LOC118208335	118208335	trypsin-like	0.310227	0	0.620455	Inf	Inf	0.881079	1	0	0	0	0	2	0
LOC118208337	118208337	transmembrane protein 52B-like, transcript variant X1	2.91498	2.50418	3.32579	1.3281	0.409363	0.867883	1	1	1	5	3	3	4
LOC118208341	118208341	store-operated calcium entry regulator STIMATE-like, transcript variant X1	278.715	296.716	260.715	0.878669	-0.186609	0.681787	1	325	360	231	278	238	275
LOC118208346	118208346	probable G-protein coupled receptor 153, transcript variant X1	0.153049	0.306097	0	0	#NAME?	0.998528	1	0	1	0	0	0	0
LOC118208351	118208351	cell division control protein 42 homolog, transcript variant X1	159.357	163.26	155.454	0.952184	-0.0706876	0.978877	1	41	281	171	129	266	90
LOC118208353	118208353	uncharacterized LOC118208353, transcript variant X1	0.153049	0.306097	0	0	#NAME?	0.998528	1	0	1	0	0	0	0
LOC118208354	118208354	probable Bax inhibitor 1, transcript variant X1	1886.47	2032.25	1740.68	0.85653	-0.223424	0.700585	1	1655	1827	2558	1495	2148	1668
LOC118208359	118208359	leucine-rich repeat extensin-like protein 5, transcript variant X1	0.155114	0	0.310227	Inf	Inf	1	1	0	0	0	0	1	0
LOC118208364	118208364	caveolin-2-like	0.945196	1.52385	0.366545	0.240539	-2.05566	0.705969	1	5	0	0	0	0	1
LOC118208365	118208365	glutamate receptor-interacting protein 2-like, transcript variant X1	1956.01	1757.94	2154.08	1.22535	0.293188	0.548308	1	1740	1894	1711	1482	2696	2343
LOC118208366	118208366	sodium- and chloride-dependent taurine transporter-like, transcript variant X1	175.291	161.056	189.526	1.17677	0.234827	0.637923	1	244	89	157	210	217	156
LOC118208373	118208373	filamin-A-like	651.055	570.712	731.397	1.28155	0.357891	0.4234	1	405	719	600	993	732	537
LOC118208376	118208376	probable peptidyl-tRNA hydrolase 2, transcript variant X1	252.164	265.414	238.914	0.900154	-0.151756	0.82475	1	206	302	291	244	308	185
LOC118208377	118208377	forkhead box protein L2-like	0.772547	0.304769	1.24033	4.06972	2.02493	0.799689	1	1	0	0	1	3	0
LOC118208380	118208380	homeobox protein Hox-C5-like	0.154822	0	0.309644	Inf	Inf	1	1	0	0	0	1	0	0
LOC118208383	118208383	twist-related protein 2-like	0.309644	0	0.619287	Inf	Inf	0.881249	1	0	0	0	2	0	0
LOC118208391	118208391	G2/M phase-specific E3 ubiquitin-protein ligase	29.4492	33.9026	24.9958	0.737281	-0.439713	0.544694	1	32	69	8	31	26	20
LOC118208393	118208393	N-alpha-acetyltransferase 80, transcript variant X1	27.3973	19.7062	35.0883	1.78057	0.832339	0.277966	1	5	26	27	34	26	45
LOC118208402	118208402	carboxy-terminal domain RNA polymerase II polypeptide A small phosphatase 2-like	74.6402	58.4994	90.7809	1.55183	0.633967	0.428372	1	90	78	19	82	56	131
LOC118208403	118208403	EF-hand and coiled-coil domain-containing protein 1-like, transcript variant X1	4.10145	2.28383	5.91908	2.59174	1.37392	0.48042	1	3	2	2	5	7	6
LOC118208406	118208406	segment polarity protein dishevelled homolog DVL-1-like, transcript variant X1	3.20505	2.20993	4.20016	1.90058	0.92644	0.704842	1	4	2	1	3	7	3
LOC118208409	118208409	uncharacterized LOC118208409	0.461211	0.612194	0.310227	0.506747	-0.980664	0.998951	1	0	2	0	0	1	0
LOC118208416	118208416	synaptophysin-like protein 2	92.6818	124.381	60.9824	0.490286	-1.0283	0.0883013	1	104	116	151	73	54	59
LOC118208421	118208421	MICOS complex subunit mic25a-like, transcript variant X1	0.992629	1.67561	0.309644	0.184794	-2.43601	0.697652	1	0	3	2	1	0	0
LOC118208424	118208424	dystroglycan-like, transcript variant X1	481.923	418.162	545.685	1.30496	0.384006	0.379188	1	497	275	482	777	564	355
LOC118208425	118208425	uncharacterized LOC118208425	2.01648	0	4.03295	Inf	Inf	0.288775	1	0	0	0	0	13	0
LOC118208426	118208426	dnaJ homolog subfamily C member 5-like	130.394	123.363	137.425	1.11399	0.155733	0.80953	1	92	184	103	133	133	150
LOC118208428	118208428	interleukin-17 receptor C, transcript variant X1	0.154822	0	0.309644	Inf	Inf	1	1	0	0	0	1	0	0
LOC118208432	118208432	copine-9-like, transcript variant X1	4.3494	2.13471	6.56409	3.07493	1.62055	0.389882	1	6	1	0	12	8	1
LOC118208438	118208438	uncharacterized LOC118208438	0.612194	1.22439	0	0	#NAME?	0.651309	1	0	4	0	0	0	0
LOC118208441	118208441	cadherin-4-like, transcript variant X1	4.33624	4.6442	4.02829	0.86738	-0.205264	1	1	3	6	5	8	5	0
LOC118208442	118208442	polyhomeotic-like protein 2, transcript variant X1	8.75963	10.7264	6.79286	0.633284	-0.659076	0.615557	1	21	3	9	6	10	5
LOC118208443	118208443	uncharacterized LOC118208443, transcript variant X1	0.155114	0	0.310227	Inf	Inf	1	1	0	0	0	0	1	0
LOC118208445	118208445	uncharacterized LOC118208445	1.14059	2.28117	0	0	#NAME?	0.384314	1	5	0	2	0	0	0
LOC118208447	118208447	Krueppel-like factor 15, transcript variant X1	0.465341	0	0.930682	Inf	Inf	0.760383	1	0	0	0	0	3	0
LOC118208449	118208449	transcription factor Sp1-like, transcript variant X1	175.981	155.632	196.331	1.2615	0.335144	0.507288	1	246	73	154	195	248	161
LOC118208451	118208451	targeting protein for Xklp2-A-like	919.608	987.82	851.396	0.861893	-0.214419	0.626797	1	1619	962	528	1181	852	604
LOC118208452	118208452	class E basic helix-loop-helix protein 40-like	13.4652	9.8729	17.0575	1.72771	0.78886	0.719355	1	3	7	18	2	1	44
LOC118208456	118208456	F-box only protein 42-like, transcript variant X1	232.614	222.815	242.413	1.08795	0.121619	0.889742	1	394	181	125	182	302	252
LOC118208458	118208458	brain natriuretic peptide-like	0.153049	0.306097	0	0	#NAME?	0.998528	1	0	1	0	0	0	0
LOC118208459	118208459	inositol 1,4,5-triphosphate receptor associated 2, transcript variant X1	0.153049	0.306097	0	0	#NAME?	0.998528	1	0	1	0	0	0	0
LOC118208460	118208460	protein kinase C-binding protein 1-like, transcript variant X1	802.553	677.051	928.055	1.37073	0.454947	0.35422	1	1084	519	496	1450	729	690
LOC118208464	118208464	uncharacterized LOC118208464	16.2783	13.8428	18.7138	1.35189	0.434973	0.674256	1	22	6	14	18	14	24
LOC118208467	118208467	tumor necrosis factor receptor superfamily member 21-like	3.52255	5.18374	1.86136	0.359078	-1.47763	0.533916	1	15	2	0	0	6	0
LOC118208470	118208470	uncharacterized LOC118208470	0.344444	0.378662	0.310227	0.819273	-0.287584	1	1	0	0	1	0	1	0
LOC118208474	118208474	uncharacterized LOC118208474	0.153049	0.306097	0	0	#NAME?	0.998528	1	0	1	0	0	0	0
LOC118208476	118208476	vesicle-associated membrane protein-associated protein B-like	104.324	121.602	87.0474	0.715841	-0.482288	0.43172	1	68	144	150	107	71	87
LOC118208477	118208477	uncharacterized LOC118208477	2242.94	1673.18	2812.7	1.68105	0.749361	0.0934578	1	1115	1465	2337	2831	3176	2594
LOC118208482	118208482	uncharacterized LOC118208482	1.1501	1.36952	0.930682	0.679569	-0.557308	0.999381	1	0	2	2	0	3	0
LOC118208484	118208484	CMRF35-like molecule 3, transcript variant X1	1.15277	0.757323	1.54822	2.04433	1.03163	0.814777	1	0	0	2	5	0	0
LOC118208495	118208495	large neutral amino acids transporter small subunit 1-like, transcript variant X1	7.12853	6.53353	7.72354	1.18214	0.241401	0.835486	1	6	3	10	6	13	5
LOC118208497	118208497	cyclic AMP-dependent transcription factor ATF-7-like, transcript variant X1	38.5837	36.614	40.5535	1.1076	0.147433	0.776884	1	24	45	41	48	58	21
LOC118208498	118208498	taste receptor type 1 member 2-like	0.153049	0.306097	0	0	#NAME?	0.998528	1	0	1	0	0	0	0
LOC118208501	118208501	short-chain dehydrogenase/reductase 3-like	36.5132	41.4904	31.5361	0.760082	-0.395773	0.587785	1	28	52	45	33	25	37
LOC118208502	118208502	poly(rC)-binding protein 3-like, transcript variant X1	0.153049	0.306097	0	0	#NAME?	0.998528	1	0	1	0	0	0	0
LOC118208503	118208503	putative RNA-binding protein 15B	374.414	311.091	437.738	1.40711	0.49273	0.357722	1	588	155	223	452	427	451
LOC118208506	118208506	transmembrane protein 201-like, transcript variant X1	42.6616	33.8416	51.4817	1.52126	0.605264	0.634581	1	73	2	29	119	7	34
LOC118208509	118208509	kelch repeat and BTB domain-containing protein 12-like, transcript variant X1	0.153049	0.306097	0	0	#NAME?	0.998528	1	0	1	0	0	0	0
LOC118208510	118208510	solute carrier family 26 member 6-like	13.6213	27.2426	0	0	#NAME?	0.118044	1	0	89	0	0	0	0
LOC118208511	118208511	uncharacterized LOC118208511	29.7124	31.529	27.8958	0.884766	-0.176632	0.833465	1	37	34	26	39	25	22
LOC118208512	118208512	NACHT, LRR and PYD domains-containing protein 12-like, transcript variant X1	1.07753	1.22439	0.930682	0.76012	-0.395701	0.999426	1	0	4	0	0	3	0
LOC118208513	118208513	ceramide synthase 5-like, transcript variant X1	51.765	59.2016	44.3283	0.748769	-0.417408	0.598834	1	38	43	91	52	39	44
LOC118208516	118208516	ataxin-7-like protein 2, transcript variant X1	6.95293	3.81431	10.0916	2.64571	1.40365	0.319089	1	3	7	2	8	21	3
LOC118208517	118208517	cytochrome b561 domain-containing protein 1-like, transcript variant X1	2.08244	1.59907	2.56582	1.60457	0.682187	0.922929	1	3	1	1	0	0	7
LOC118208519	118208519	leucine-rich repeat neuronal protein 2-like	4.05055	2.74558	5.35553	1.9506	0.963917	0.681224	1	7	2	0	4	5	7
LOC118208528	118208528	ephrin type-B receptor 2-like, transcript variant X1	4.84689	4.788	4.90578	1.0246	0.035058	1	1	4	3	7	1	3	10
LOC118208530	118208530	ETS domain-containing protein Elk-4-like, transcript variant X1	1.01369	1.2943	0.73309	0.5664	-0.820107	0.900769	1	2	1	1	0	0	2
LOC118208534	118208534	la-related protein 4, transcript variant X1	9.71027	9.72768	9.69287	0.996422	-0.00517114	0.999502	1	15	2	12	14	9	7
LOC118208539	118208539	protein disulfide isomerase Creld1, transcript variant X1	795.883	858.272	733.494	0.854617	-0.22665	0.676003	1	951	714	924	764	822	660
LOC118208540	118208540	uncharacterized LOC118208540, transcript variant X1	1.08227	0.306097	1.85845	6.07143	2.60204	0.629246	1	0	1	0	5	1	0
LOC118208547	118208547	myosin regulatory light polypeptide 9	3.55573	7.11147	0	0	#NAME?	0.142363	1	1	21	1	0	0	0
LOC118208550	118208550	uncharacterized LOC118208550	0.459146	0.918291	0	0	#NAME?	0.760454	1	0	3	0	0	0	0
LOC118208551	118208551	uncharacterized LOC118208551	1.98845	3.35645	0.620455	0.184855	-2.43554	0.435818	1	8	3	0	0	2	0
LOC118208554	118208554	uncharacterized LOC118208554, transcript variant X1	0.763915	1.52783	0	0	#NAME?	0.555509	1	2	3	0	0	0	0
LOC118208560	118208560	synapsin-2-like	1.06942	1.82862	0.310227	0.169651	-2.55936	0.63044	1	6	0	0	0	1	0
LOC118208561	118208561	sarcolemmal membrane-associated protein-like, transcript variant X1	29.0813	28.3162	29.8464	1.05404	0.0759268	0.947264	1	42	21	24	30	32	29
LOC118208562	118208562	IQ motif and SEC7 domain-containing protein 1-like, transcript variant X1	0.654672	0.378662	0.930682	2.45782	1.29738	0.892409	1	0	0	1	0	3	0
LOC118208563	118208563	5-aminolevulinate synthase, nonspecific, mitochondrial-like, transcript variant X1	571.208	448.442	693.974	1.54752	0.629961	0.184759	1	361	565	437	704	927	514
LOC118208567	118208567	coiled-coil domain-containing protein 71-like, transcript variant X1	438.06	387.418	488.702	1.26143	0.335065	0.559212	1	525	451	236	486	477	519
LOC118208568	118208568	protein Wnt-7a-like, transcript variant X1	0.154822	0	0.309644	Inf	Inf	1	1	0	0	0	1	0	0
LOC118208573	118208573	metabotropic glutamate receptor 7-like	2.48347	2.73904	2.22791	0.813392	-0.297978	0.999787	1	0	4	4	0	6	1
LOC118208575	118208575	hydroxyacyl-thioester dehydratase type 2, mitochondrial-like, transcript variant X1	10.7733	14.8694	6.67731	0.449064	-1.15501	0.323596	1	7	28	11	11	7	3
LOC118208577	118208577	small integral membrane protein 4	18.293	22.8911	13.6949	0.598261	-0.741152	0.382966	1	26	39	8	18	12	12
LOC118208583	118208583	plakophilin-1	73.3985	65.4158	81.3812	1.24406	0.315057	0.540204	1	54	35	101	58	130	63
LOC118208584	118208584	protein BTG2-like	6210.54	5349.07	7072.01	1.3221	0.402833	0.462117	1	4153	8471	3936	6166	5585	9358
LOC118208585	118208585	NUAK family SNF1-like kinase 1, transcript variant X1	29.3594	32.8721	25.8467	0.786282	-0.346882	0.612421	1	38	51	15	22	33	24
LOC118208592	118208592	lysine-specific demethylase 9-like	506.213	495.15	517.275	1.04468	0.0630662	0.821986	1	369	435	659	532	561	487
LOC118208593	118208593	6-phosphofructo-2-kinase/fructose-2,6-bisphosphatase 2-like, transcript variant X1	3329.64	3388.57	3270.7	0.965216	-0.0510761	0.936481	1	3192	3383	3645	3165	3460	3321
LOC118208594	118208594	complement receptor type 1-like, transcript variant X1	218.9	223.454	214.346	0.959241	-0.0600348	0.948098	1	85	299	280	193	210	244
LOC118208595	118208595	hematopoietic progenitor cell antigen CD34-like	0.153049	0.306097	0	0	#NAME?	0.998528	1	0	1	0	0	0	0
LOC118208597	118208597	membrane cofactor protein-like, transcript variant X1	94.2714	101.412	87.1303	0.859168	-0.218987	0.831435	1	63	109	129	68	161	44
LOC118208598	118208598	solute carrier family 26 member 9-like	0.612194	1.22439	0	0	#NAME?	0.651309	1	0	4	0	0	0	0
LOC118208599	118208599	uncharacterized LOC118208599	8.21427	4.55978	11.8688	2.60292	1.38013	0.278045	1	0	5	8	5	12	18
LOC118208600	118208600	uncharacterized LOC118208600	0.773503	0.306097	1.24091	4.05397	2.01934	0.799535	1	0	1	0	0	4	0
LOC118208605	118208605	arf-GAP with GTPase, ANK repeat and PH domain-containing protein 2-like, transcript variant X1	4.27719	5.31179	3.24259	0.610451	-0.712053	0.716477	1	4	1	10	0	1	8
LOC118208609	118208609	uncharacterized LOC118208609	193.835	202.598	185.072	0.913493	-0.130534	0.881384	1	104	207	284	242	75	237
LOC118208611	118208611	semaphorin-3F-like, transcript variant X1	246.82	269.841	223.799	0.829372	-0.269909	0.67704	1	132	332	338	291	223	176
LOC118208616	118208616	Golgi integral membrane protein 4-like, transcript variant X1	20.7634	15.1663	26.3606	1.73811	0.797516	0.370676	1	2	29	15	10	36	33
LOC118208620	118208620	matrix metalloproteinase-19-like	1.73207	0	3.46415	Inf	Inf	0.201063	1	0	0	0	8	2	1
LOC118208622	118208622	transmembrane protein 198-like, transcript variant X1	0.189331	0.378662	0	0	#NAME?	0.998527	1	0	0	1	0	0	0
LOC118208623	118208623	metabotropic glutamate receptor 2-like	0.459146	0.918291	0	0	#NAME?	0.760454	1	0	3	0	0	0	0
LOC118208625	118208625	uncharacterized LOC118208625, transcript variant X1	3.33032	5.11126	1.54939	0.303132	-1.72198	0.442249	1	3	10	3	3	2	0
LOC118208632	118208632	SPRY domain-containing protein 3-like, transcript variant X1	23.4454	28.481	18.4098	0.64639	-0.629523	0.540388	1	63	13	14	9	35	13
LOC118208633	118208633	tyrosine-protein phosphatase non-receptor type 7-like	7.71124	11.2253	4.19724	0.37391	-1.41924	0.48197	1	4	3	24	8	2	3
LOC118208634	118208634	dihydropyridine-sensitive L-type skeletal muscle calcium channel subunit alpha-1-like, transcript variant X1	2.43567	2.05162	2.81972	1.37439	0.45879	0.92765	1	2	1	3	0	2	6
LOC118208635	118208635	uncharacterized LOC118208635, transcript variant X1	7.10166	8.4532	5.75013	0.680231	-0.555904	0.72234	1	10	9	7	5	10	3
LOC118208636	118208636	sortilin-like	217.092	225.529	208.655	0.925182	-0.112191	0.886133	1	112	269	288	235	184	215
LOC118208637	118208637	uncharacterized LOC118208637	12.1369	19.5663	4.70739	0.240586	-2.05537	0.0749166	1	13	25	21	4	10	1
LOC118208639	118208639	acidic mammalian chitinase-like, transcript variant X1	0.73309	0	1.46618	Inf	Inf	0.614867	1	0	0	0	0	0	4
LOC118208640	118208640	mitogen-activated protein kinase kinase kinase 7-like, transcript variant X1	240.43	221.164	259.695	1.17422	0.2317	0.674185	1	104	139	388	444	173	187
LOC118208641	118208641	uncharacterized LOC118208641	15.1768	22.2367	8.11697	0.365026	-1.45393	0.355459	1	17	5	41	9	16	1
LOC118208642	118208642	uncharacterized LOC118208642, transcript variant X1	0.461211	0.612194	0.310227	0.506747	-0.980664	0.998951	1	0	2	0	0	1	0
LOC118208644	118208644	heterochromatin protein 1-binding protein 3-like	404.986	428.08	381.892	0.892105	-0.164714	0.803944	1	825	227	283	445	521	225
LOC118208646	118208646	potassium voltage-gated channel subfamily KQT member 2, transcript variant X1	2.14624	2.74425	1.54822	0.564167	-0.825805	0.795363	1	8	1	0	5	0	0
LOC118208656	118208656	uncharacterized LOC118208656, transcript variant X1	5.26747	7.3212	3.21374	0.438964	-1.18783	0.469248	1	7	12	4	2	6	2
LOC118208658	118208658	general receptor for phosphoinositides 1-associated scaffold protein-like	21.6456	30.5499	12.7414	0.417068	-1.26165	0.120316	1	52	27	17	8	13	17
LOC118208661	118208661	nuclear ubiquitous casein and cyclin-dependent kinase substrate 1-like	314.34	242.589	386.09	1.59154	0.670422	0.370609	1	520	182	75	599	395	213
LOC118208662	118208662	suppressor of cytokine signaling 2-like, transcript variant X1	310.985	301.086	320.884	1.06576	0.0918775	0.95528	1	440	334	171	334	239	391
LOC118208664	118208664	tubulin alpha chain	0.495428	0.990856	0	0	#NAME?	0.74807	1	0	2	1	0	0	0
LOC118208669	118208669	leucine-rich repeat-containing G-protein coupled receptor 6	0.153049	0.306097	0	0	#NAME?	0.998528	1	0	1	0	0	0	0
LOC118208674	118208674	NADH-cytochrome b5 reductase 3-like	23.6771	40.6734	6.68081	0.164255	-2.60599	0.0332527	1	71	56	5	5	13	3
LOC118208677	118208677	guanine nucleotide-binding protein G(s) subunit alpha-like, transcript variant X1	269.144	310.593	227.696	0.733101	-0.447917	0.381589	1	511	162	278	277	207	212
LOC118208678	118208678	serine/threonine-protein kinase 35-like	4.48519	6.0123	2.95808	0.492005	-1.02325	0.557773	1	16	0	3	5	1	3
LOC118208679	118208679	uncharacterized LOC118208679	0.53171	1.06342	0	0	#NAME?	0.736294	1	0	1	2	0	0	0
LOC118208683	118208683	ankyrin repeat domain-containing protein SOWAHB	84.3802	92.274	76.4864	0.828906	-0.27072	0.632322	1	113	64	101	79	46	103
LOC118208690	118208690	cytochrome b-c1 complex subunit 1, mitochondrial-like	114.642	129.823	99.4596	0.766114	-0.384368	0.473832	1	134	167	100	100	105	98
LOC118208692	118208692	heterogeneous nuclear ribonucleoprotein A1-like, transcript variant X1	13989.1	12879.3	15098.8	1.17233	0.229374	0.612811	1	16580	10498	12182	19071	14223	13044
LOC118208693	118208693	chromobox protein homolog 5-like, transcript variant X1	1665.7	1424.38	1907.01	1.33884	0.420978	0.350527	1	1392	1465	1457	2313	2104	1468
LOC118208695	118208695	zinc transporter ZIP10-like	296.425	290.207	302.644	1.04286	0.0605389	0.901059	1	205	431	253	439	229	261
LOC118208696	118208696	serine/threonine-protein phosphatase 6 regulatory ankyrin repeat subunit C-like	175.437	156.415	194.458	1.24322	0.314083	0.538404	1	220	120	139	168	289	144
LOC118208702	118208702	uncharacterized LOC118208702	4.25187	4.27474	4.229	0.989301	-0.0155181	0.94701	1	8	6	0	1	2	9
LOC118208711	118208711	uncharacterized LOC118208711	0.310227	0	0.620455	Inf	Inf	0.881079	1	0	0	0	0	2	0
LOC118208715	118208715	CMRF35-like molecule 8, transcript variant X1	0.524988	0.683431	0.366545	0.536331	-0.898805	0.998925	1	1	0	1	0	0	1
LOC118208716	118208716	zinc finger protein 16-like, transcript variant X1	530.377	455.28	605.475	1.3299	0.411314	0.360442	1	418	491	469	965	536	383
LOC118208718	118208718	polymeric immunoglobulin receptor-like, transcript variant X1	0.73309	0	1.46618	Inf	Inf	0.614867	1	0	0	0	0	0	4
LOC118208719	118208719	AT-rich interactive domain-containing protein 1B-like	46.2004	46.0635	46.3374	1.00595	0.00855173	0.949216	1	6	74	57	41	60	41
LOC118208720	118208720	matrix metalloproteinase-9-like	1.02108	1.67561	0.366545	0.218753	-2.19263	0.69282	1	0	3	2	0	0	1
LOC118208721	118208721	uncharacterized LOC118208721, transcript variant X1	9.2061	4.85004	13.5622	2.7963	1.48352	0.58649	1	0	1	12	0	0	37
LOC118208723	118208723	uncharacterized LOC118208723, transcript variant X1	0.189331	0.378662	0	0	#NAME?	0.998527	1	0	0	1	0	0	0
LOC118208728	118208728	transcription factor EB-like, transcript variant X1	1.59979	1.36686	1.83273	1.34083	0.423123	1	1	2	0	2	0	0	5
LOC118208729	118208729	uncharacterized LOC118208729	0.549818	0	1.09964	Inf	Inf	0.732759	1	0	0	0	0	0	3
LOC118208731	118208731	leucine-rich repeat neuronal protein 1, transcript variant X1	9.39935	10.3662	8.43245	0.813454	-0.297868	0.864902	1	19	10	4	0	26	1
LOC118208738	118208738	small nucleolar RNA SNORD59	0.459146	0.918291	0	0	#NAME?	0.760454	1	0	3	0	0	0	0
LOC118208739	118208739	small nucleolar RNA SNORD59	0.153049	0.306097	0	0	#NAME?	0.998528	1	0	1	0	0	0	0
LOC118208791	118208791	SPRY domain-containing SOCS box protein 4-like	102.564	204.198	0.928931	0.00454916	-7.78018	0.0923526	1	668	2	0	3	0	0
LOC118208797	118208797	neurobeachin-like	7.62037	8.50594	6.73479	0.791775	-0.336838	0.88134	1	13	0	12	9	8	4
LOC118208801	118208801	LHFPL tetraspan subfamily member 6 protein, transcript variant X1	8.63823	6.53618	10.7403	1.6432	0.716511	0.538092	1	4	5	10	7	17	9
LOC118208802	118208802	WSC domain-containing protein 1, transcript variant X1	0.189331	0.378662	0	0	#NAME?	0.998527	1	0	0	1	0	0	0
LOC118208806	118208806	uncharacterized LOC118208806, transcript variant X1	96.6252	122.358	70.8927	0.579389	-0.787395	0.258968	1	234	95	58	53	100	64
LOC118208808	118208808	odorant receptor 131-2-like	1.32149	0.304769	2.33821	7.67206	2.93961	0.541194	1	1	0	0	4	0	3
LOC118208810	118208810	odorant receptor 131-2-like, transcript variant X1	3.20008	6.40016	0	0	#NAME?	0.231775	1	21	0	0	0	0	0
LOC118208813	118208813	odorant receptor 131-2-like	3.54228	2.43816	4.64641	1.9057	0.930325	0.675341	1	8	0	0	12	3	0
LOC118208817	118208817	odorant receptor 131-2-like, transcript variant X1	0.155114	0	0.310227	Inf	Inf	1	1	0	0	0	0	1	0
LOC118208821	118208821	sarcolipin	3.10276	1.89331	4.31221	2.2776	1.18752	0.556464	1	0	0	5	4	4	5
LOC118208825	118208825	high mobility group-T protein-like	368.041	411.936	324.146	0.786885	-0.345775	0.535812	1	358	518	381	478	348	186
LOC118208829	118208829	C5a anaphylatoxin chemotactic receptor 1	6.85008	9.64069	4.05947	0.421076	-1.24785	0.439665	1	2	6	19	2	4	6
LOC118208832	118208832	amyloid-beta A4 precursor protein-binding family B member 1-like, transcript variant X1	9.72219	13.6937	5.75071	0.419954	-1.2517	0.30994	1	25	5	12	4	11	3
LOC118208834	118208834	transcription factor SPT20 homolog, transcript variant X1	36.562	36.7932	36.3308	0.987433	-0.0182455	0.998907	1	53	13	44	33	44	34
LOC118208835	118208835	microtubule-associated protein 6 homolog	126.64	157.519	95.7623	0.607943	-0.717992	0.206705	1	147	200	136	158	73	66
LOC118208837	118208837	WD repeat-containing protein 49-like	0.519594	0.306097	0.73309	2.39496	1.26	1	1	0	1	0	0	0	2
LOC118208839	118208839	serine/threonine-protein kinase BRSK2-like	42.4311	62.1805	22.6817	0.364773	-1.45493	0.0508802	1	81	26	78	33	13	23
LOC118208845	118208845	olfactory receptor 52I2-like, transcript variant X1	0.189331	0.378662	0	0	#NAME?	0.998527	1	0	0	1	0	0	0
LOC118208862	118208862	heterogeneous nuclear ribonucleoprotein Q-like, transcript variant X1	832.023	769.729	894.318	1.16186	0.216438	0.723202	1	1183	623	577	965	614	1105
LOC118208865	118208865	uncharacterized LOC118208865	6.18136	10.3887	1.974	0.190014	-2.39582	0.109815	1	14	20	0	0	4	2
LOC118208866	118208866	uncharacterized LOC118208866	11.3533	10.8913	11.8154	1.08485	0.117492	1	1	30	2	3	0	18	17
LOC118208877	118208877	uncharacterized LOC118208877, transcript variant X1	1.32532	2.65063	0	0	#NAME?	0.385186	1	0	0	7	0	0	0
LOC118208882	118208882	E3 ubiquitin-protein ligase RNF152	14.2258	13.426	15.0256	1.11914	0.162396	0.944427	1	8	26	8	8	18	19
LOC118208883	118208883	glutamate receptor ionotropic, kainate 1-like, transcript variant X1	130.534	124.274	136.794	1.10075	0.138481	0.809081	1	159	98	121	103	168	144
LOC118208886	118208886	ELMO domain-containing protein 1-like, transcript variant X1	182.257	132.779	231.735	1.74527	0.803453	0.109325	1	139	69	183	312	165	229
LOC118208887	118208887	14-3-3 protein beta/alpha-like	462.648	478.19	447.106	0.934996	-0.0969684	0.938138	1	170	767	506	323	775	291
LOC118208888	118208888	seizure protein 6-like	1.03127	1.44208	0.620455	0.430249	-1.21676	0.899745	1	0	1	3	0	2	0
LOC118208890	118208890	roundabout homolog 2-like, transcript variant X1	2.11866	3.50423	0.73309	0.209201	-2.25704	0.42113	1	6	3	2	0	0	2
LOC118208905	118208905	trichohyalin-like	5.4951	3.81033	7.17987	1.88432	0.914043	0.602772	1	6	4	2	20	2	1
LOC118208907	118208907	inositol-tetrakisphosphate 1-kinase-like	1.42672	0.684759	2.16867	3.16706	1.66314	0.664658	1	0	1	1	5	2	0
LOC118208909	118208909	proteasome subunit alpha type-6-like	6.97812	4.26687	9.68937	2.27084	1.18323	0.396426	1	2	7	4	20	3	7
LOC118208912	118208912	NADPH oxidase 4, transcript variant X1	19.1628	22.8528	15.4728	0.677065	-0.562634	0.555628	1	31	24	16	17	27	5
LOC118208923	118208923	P2Y purinoceptor 12-like	0.555876	0.378662	0.73309	1.936	0.953081	1	1	0	0	1	0	0	2
LOC118208925	118208925	protein CEPU-1-like, transcript variant X1	5.69549	4.79455	6.59644	1.37582	0.460292	0.818239	1	11	1	3	4	9	7
LOC118208933	118208933	von Willebrand factor A domain-containing protein 5A-like, transcript variant X1	63.7729	80.6747	46.8711	0.580989	-0.783417	0.262069	1	27	134	83	44	54	45
LOC118208934	118208934	replication initiator 1-like, transcript variant X1	17.2208	19.3089	15.1328	0.78372	-0.35159	0.759469	1	31	5	22	19	18	10
LOC118208936	118208936	hemicentin-1-like	12.1631	19.2246	5.10162	0.26537	-1.91392	0.0677791	1	21	32	8	4	3	8
LOC118208937	118208937	RAS guanyl-releasing protein 1-like	0.152385	0.304769	0	0	#NAME?	0.998528	1	1	0	0	0	0	0
LOC118208938	118208938	uncharacterized LOC118208938	2.59405	3.72193	1.46618	0.393931	-1.34399	0.582502	1	6	0	5	0	0	4
LOC118208940	118208940	uncharacterized LOC118208940, transcript variant X1	1.89331	3.78662	0	0	#NAME?	0.328588	1	0	0	10	0	0	0
LOC118208951	118208951	heat shock cognate 70 kDa protein	4091.58	3982.7	4200.47	1.05468	0.0768048	0.867146	1	2884	5596	3673	3387	5523	3924
LOC118208954	118208954	uncharacterized LOC118208954	1.46446	0.757323	2.17159	2.86745	1.51977	0.660132	1	0	0	2	0	7	0
LOC118208955	118208955	uncharacterized LOC118208955	0.304769	0.609539	0	0	#NAME?	0.880213	1	2	0	0	0	0	0
LOC118208956	118208956	uncharacterized LOC118208956	0.153049	0.306097	0	0	#NAME?	0.998528	1	0	1	0	0	0	0
LOC118208957	118208957	T-box transcription factor TBX2b-like	10.852	14.9404	6.76364	0.452707	-1.14335	0.268617	1	32	12	4	7	3	10
LOC118208964	118208964	G protein-activated inward rectifier potassium channel 3-like	46.0027	52.0242	39.9812	0.768511	-0.379862	0.775494	1	32	28	89	62	41	22
LOC118208972	118208972	coxsackievirus and adenovirus receptor homolog	23.2245	22.8857	23.5633	1.02961	0.0420935	0.908362	1	37	7	25	24	52	0
LOC118208973	118208973	post-GPI attachment to proteins factor 2-like	723.619	639.898	807.34	1.26167	0.335335	0.482532	1	456	846	639	966	706	789
LOC118208975	118208975	uncharacterized LOC118208975	129.97	119.479	140.46	1.1756	0.233394	0.632644	1	143	76	139	155	148	127
LOC118208976	118208976	collagen alpha-2(I) chain-like, transcript variant X1	0.366545	0	0.73309	Inf	Inf	0.865362	1	0	0	0	0	0	2
LOC118208977	118208977	acidic leucine-rich nuclear phosphoprotein 32 family member E-like	15539.2	15637.7	15440.7	0.987403	-0.0182897	0.958996	1	19839	15046	13167	16204	16711	14293
LOC118208978	118208978	short transient receptor potential channel 4-like	1.85563	2.35772	1.35354	0.574091	-0.800649	0.841317	1	2	2	3	0	2	2
LOC118208979	118208979	transmembrane 4 L6 family member 5	2.18206	2.44878	1.91535	0.782165	-0.354455	0.931059	1	0	8	0	4	1	1
LOC118208980	118208980	stress-associated endoplasmic reticulum protein 1-like	230.697	222.197	239.198	1.07651	0.106362	0.874143	1	148	320	209	224	193	300
LOC118208985	118208985	frizzled-9-like	1.18225	2.05428	0.310227	0.151015	-2.72723	0.610306	1	0	3	3	0	1	0
LOC118208989	118208989	RNA-binding protein Musashi homolog 2-like, transcript variant X1	13.0513	15.0317	11.071	0.736509	-0.441225	0.697159	1	6	32	9	21	10	4
LOC118208993	118208993	fibrinogen silencer-binding protein	78.1279	48.0829	108.173	2.24972	1.16974	0.0612988	1	85	44	23	103	136	93
LOC118208995	118208995	dynein regulatory complex protein 9-like, transcript variant X1	6.70553	12.1144	1.29664	0.107033	-3.22387	0.0399714	1	19	12	7	1	2	1
LOC118209001	118209001	ATP-binding cassette sub-family G member 4-like	1.23857	0	2.47715	Inf	Inf	0.356866	1	0	0	0	8	0	0
LOC118209003	118209003	transcobalamin-1-like	0.153049	0.306097	0	0	#NAME?	0.998528	1	0	1	0	0	0	0
LOC118209004	118209004	4F2 cell-surface antigen heavy chain, transcript variant X1	4.89232	6.68529	3.09935	0.463608	-1.10902	0.602842	1	1	6	12	5	5	0
LOC118209008	118209008	olfactory receptor 1-like	0.189331	0.378662	0	0	#NAME?	0.998527	1	0	0	1	0	0	0
LOC118209013	118209013	extracellular calcium-sensing receptor, transcript variant X1	1.83474	3.04902	0.620455	0.203493	-2.29695	0.486529	1	9	1	0	0	2	0
LOC118209019	118209019	aldo-keto reductase family 1 member B1-like, transcript variant X1	2.7473	4.25368	1.24091	0.291726	-1.77731	0.531219	1	0	4	8	0	4	0
LOC118209028	118209028	signal peptide, CUB and EGF-like domain-containing protein 1	5.29606	0.612194	9.97992	16.3019	4.02697	0.193503	1	0	2	0	3	2	23
LOC118209036	118209036	arf-GAP with Rho-GAP domain, ANK repeat and PH domain-containing protein 1-like, transcript variant X6	327.618	324.493	330.743	1.01926	0.0275236	0.947651	1	323	308	348	264	382	356
LOC118209045	118209045	probable G-protein coupled receptor 83	0.459146	0.918291	0	0	#NAME?	0.760454	1	0	3	0	0	0	0
LOC118209050	118209050	alpha-2-macroglobulin, transcript variant X1	106.382	119.684	93.0803	0.77772	-0.362677	0.660445	1	40	272	64	56	87	133
LOC118209059	118209059	SPARC-related modular calcium-binding protein 1-like, transcript variant X2	0.868031	1.36952	0.366545	0.267645	-1.90161	0.783246	1	0	2	2	0	0	1
LOC118209061	118209061	G-protein coupled receptor 87-like	0.153049	0.306097	0	0	#NAME?	0.998528	1	0	1	0	0	0	0
LOC118209069	118209069	olfactory receptor 51L1-like	0.53171	1.06342	0	0	#NAME?	0.736294	1	0	1	2	0	0	0
LOC118209074	118209074	uncharacterized LOC118209074, transcript variant X1	3.77107	4.27208	3.27006	0.765448	-0.385623	0.838039	1	10	4	0	2	5	3
LOC118209081	118209081	mitochondrial uncoupling protein 2-like	0.461211	0.612194	0.310227	0.506747	-0.980664	0.998951	1	0	2	0	0	1	0
LOC118209084	118209084	sialic acid-binding Ig-like lectin 8, transcript variant X1	0.774109	0	1.54822	Inf	Inf	0.553875	1	0	0	0	5	0	0
LOC118209086	118209086	uncharacterized LOC118209086, transcript variant X1	3525.35	3676.76	3373.94	0.91764	-0.124	0.759853	1	3401	5231	2744	3228	3698	3348
LOC118209090	118209090	zinc finger protein 319-like	18.1219	26.324	9.91989	0.376839	-1.40798	0.103212	1	43	37	5	11	8	11
LOC118209094	118209094	olfactory receptor 142-like	0.459146	0.918291	0	0	#NAME?	0.760454	1	0	3	0	0	0	0
LOC118209095	118209095	putative gustatory receptor clone PTE03	0.378662	0.757323	0	0	#NAME?	0.859664	1	0	0	2	0	0	0
LOC118209096	118209096	probable G-protein coupled receptor 149	2.36371	2.13471	2.5927	1.21454	0.280414	1	1	6	1	0	3	3	2
LOC118209098	118209098	endothelin-converting enzyme-like 1, transcript variant X1	0.914972	1.82994	0	0	#NAME?	0.47269	1	5	1	0	0	0	0
LOC118209099	118209099	PHD finger protein 13-like, transcript variant X1	116.922	134.28	99.5639	0.741467	-0.431546	0.411581	1	229	108	83	116	100	89
LOC118209100	118209100	uncharacterized LOC118209100, transcript variant X1	10.6035	8.43338	12.7737	1.51466	0.598996	0.657117	1	13	1	11	0	14	23
LOC118209101	118209101	dapper homolog 1-like	0.342379	0.684759	0	0	#NAME?	0.86946	1	0	1	1	0	0	0
LOC118209102	118209102	active breakpoint cluster region-related protein-like	8.36736	15.6914	1.04332	0.0664898	-3.91072	0.0193588	1	1	28	18	0	1	2
LOC118209106	118209106	uncharacterized LOC118209106	0.917037	1.52385	0.310227	0.203582	-2.29632	0.711068	1	5	0	0	0	1	0
LOC118209108	118209108	C-X-C chemokine receptor type 5	0.533484	0.757323	0.309644	0.408866	-1.2903	0.998922	1	0	0	2	1	0	0
LOC118209109	118209109	odorant receptor 131-2-like	0.304769	0.609539	0	0	#NAME?	0.880213	1	2	0	0	0	0	0
LOC118209117	118209117	odorant receptor 131-2-like, transcript variant X1	9.03619	8.2394	9.83298	1.19341	0.25509	0.897018	1	19	8	0	16	11	4
LOC118209120	118209120	transmembrane 4 L6 family member 1	0.567993	1.13599	0	0	#NAME?	0.725082	1	0	0	3	0	0	0
LOC118209121	118209121	olfactory receptor 6N2-like	1.85061	1.22173	2.47948	2.02948	1.02111	0.781352	1	2	2	0	4	4	0
LOC118209132	118209132	sodium- and chloride-dependent GABA transporter 2-like	0.155114	0	0.310227	Inf	Inf	1	1	0	0	0	0	1	0
LOC118209136	118209136	Down syndrome cell adhesion molecule-like protein 1 homolog	0.153049	0.306097	0	0	#NAME?	0.998528	1	0	1	0	0	0	0
LOC118209140	118209140	uncharacterized LOC118209140	0.533775	0.757323	0.310227	0.409636	-1.28758	0.998922	1	0	0	2	0	1	0
LOC118209142	118209142	uncharacterized LOC118209142	0.342379	0.684759	0	0	#NAME?	0.86946	1	0	1	1	0	0	0
LOC118209143	118209143	uncharacterized LOC118209143	1.10776	0.918291	1.29723	1.41265	0.498407	1	1	0	3	0	0	3	1
LOC118209148	118209148	transcription regulator protein BACH1-like	3.07646	0.684759	5.46816	7.98553	2.99739	0.224051	1	0	1	1	4	3	9
LOC118209150	118209150	synaptojanin-1-like	113.022	80.8157	145.228	1.79702	0.845608	0.0965395	1	39	52	140	150	153	140
LOC118209151	118209151	collagen alpha-1(I) chain-like	18.0139	22.6983	13.3295	0.587244	-0.767967	0.389522	1	38	19	14	16	14	11
LOC118209162	118209162	tandem C2 domains nuclear protein, transcript variant X1	66.8625	61.7867	71.9384	1.1643	0.219465	0.891688	1	162	22	15	49	105	66
LOC118209169	118209169	roundabout homolog 2-like	1.87235	3.12424	0.620455	0.198594	-2.33211	0.481951	1	7	2	1	0	2	0
LOC118209171	118209171	roundabout homolog 1-like	1.26281	1.90516	0.620455	0.32567	-1.61852	0.738053	1	3	2	1	0	2	0
LOC118209172	118209172	dynein heavy chain domain-containing protein 1	4.07721	2.43294	5.72149	2.35168	1.23369	0.512764	1	0	3	4	5	4	8
LOC118209180	118209180	F-box only protein 40-like	0.155114	0	0.310227	Inf	Inf	1	1	0	0	0	0	1	0
LOC118209182	118209182	olfactory receptor 1-like	0.155114	0	0.310227	Inf	Inf	1	1	0	0	0	0	1	0
LOC118209188	118209188	huntingtin-interacting protein 1-like	1.08153	1.06342	1.09964	1.03405	0.0483129	1	1	0	1	2	0	0	3
LOC118209189	118209189	E3 ubiquitin-protein ligase TRIM50-like	17.9699	7.83446	28.1054	3.58741	1.84294	0.125829	1	3	9	11	20	60	9
LOC118209191	118209191	programmed cell death 6-interacting protein-like	44.336	48.3483	40.3238	0.834027	-0.261834	0.728294	1	56	49	43	54	43	28
LOC118209192	118209192	serine/Arginine-related protein 53-like	121.784	103.249	140.32	1.35905	0.4426	0.436358	1	128	101	88	103	190	135
LOC118209195	118209195	protein Wnt-11-like	4.39309	5.0387	3.74749	0.743741	-0.427127	0.793379	1	3	11	2	5	0	6
LOC118209211	118209211	protein ABHD15-like	22.0621	19.8591	24.2652	1.22187	0.289093	0.771765	1	35	9	17	25	19	29
LOC118209219	118209219	uncharacterized LOC118209219	0.342379	0.684759	0	0	#NAME?	0.86946	1	0	1	1	0	0	0
LOC118209222	118209222	protein sel-1 homolog 3, transcript variant X1	1.72809	1.59774	1.85845	1.16317	0.218064	1	1	4	0	1	5	1	0
LOC118209225	118209225	uncharacterized membrane protein C3orf80 homolog	1.38776	1.22439	1.55114	1.26687	0.341265	1	1	0	4	0	0	5	0
LOC118209230	118209230	tryptophan--tRNA ligase, cytoplasmic	9.20088	12.7109	5.69089	0.447719	-1.15934	0.384484	1	7	16	15	10	6	2
LOC118209231	118209231	diacylglycerol O-acyltransferase 2-like	0.525652	0.684759	0.366545	0.535291	-0.901605	0.998925	1	0	1	1	0	0	1
LOC118209236	118209236	uncharacterized LOC118209236	0.309644	0	0.619287	Inf	Inf	0.881249	1	0	0	0	2	0	0
LOC118209241	118209241	40S ribosomal protein S25	88.9254	145.865	31.9853	0.219279	-2.18916	0.210327	1	26	369	66	37	26	34
LOC118209242	118209242	uncharacterized LOC118209242, transcript variant X1	0.155114	0	0.310227	Inf	Inf	1	1	0	0	0	0	1	0
LOC118209254	118209254	eukaryotic translation initiation factor 4H-like, transcript variant X1	292.851	322.547	263.156	0.815868	-0.293593	0.561645	1	321	436	241	311	298	203
LOC118209260	118209260	olfactory receptor 52E4-like	1.68973	2.44878	0.930682	0.38006	-1.3957	0.696804	1	0	8	0	0	3	0
LOC118209261	118209261	dehydrogenase/reductase SDR family member 11-like	0.843127	0.757323	0.928931	1.2266	0.294662	1	1	0	0	2	3	0	0
LOC118209263	118209263	ATP-sensitive inward rectifier potassium channel 1-like	0.457154	0.914308	0	0	#NAME?	0.761152	1	3	0	0	0	0	0
LOC118209265	118209265	V-set and transmembrane domain-containing protein 5, transcript variant X1	0.459146	0.918291	0	0	#NAME?	0.760454	1	0	3	0	0	0	0
LOC118209272	118209272	flotillin-2a-like	924.553	824.379	1024.73	1.24303	0.313861	0.556609	1	889	1239	460	1099	1209	844
LOC118209273	118209273	collagen alpha-1(XXVI) chain-like, transcript variant X1	0.309935	0	0.619871	Inf	Inf	0.881164	1	0	0	0	1	1	0
LOC118209291	118209291	thrombopoietin-like, transcript variant X1	0.378662	0.757323	0	0	#NAME?	0.859664	1	0	0	2	0	0	0
LOC118209306	118209306	endonuclease domain-containing 1 protein-like, transcript variant X1	0.304769	0.609539	0	0	#NAME?	0.880213	1	2	0	0	0	0	0
LOC118209310	118209310	zinc finger protein 236-like	99.0386	85.4401	112.637	1.31832	0.398697	0.417213	1	50	71	128	87	151	106
LOC118209317	118209317	uncharacterized LOC118209317	40.0579	55.1413	24.9745	0.452919	-1.14268	0.329879	1	126	25	24	20	44	14
LOC118209318	118209318	uncharacterized LOC118209318	1.30108	1.98171	0.620455	0.31309	-1.67535	0.733735	1	0	4	2	0	2	0
LOC118209322	118209322	transcription factor IIIB 90 kDa subunit-like, transcript variant X1	40.3488	48.3715	32.3261	0.668287	-0.58146	0.582089	1	122	18	15	32	25	40
LOC118209323	118209323	heat shock protein beta-1-like	1.35068	1.60172	1.09964	0.686533	-0.542599	0.910126	1	1	3	1	0	0	3
LOC118209328	118209328	uncharacterized LOC118209328, transcript variant X1	455.399	389.56	521.239	1.33802	0.4201	0.360942	1	222	323	589	417	750	435
LOC118209331	118209331	uncharacterized LOC118209331	0.310227	0	0.620455	Inf	Inf	0.881079	1	0	0	0	0	2	0
LOC118209332	118209332	uncharacterized LOC118209332	1.2911	2.27197	0.310227	0.136545	-2.87255	0.592502	1	0	0	6	0	1	0
LOC118209338	118209338	BTB/POZ domain-containing protein 6-B, transcript variant X1	1.09891	1.83127	0.366545	0.200159	-2.32078	0.625	1	4	2	0	0	0	1
LOC118209348	118209348	extracellular calcium-sensing receptor-like	0.183273	0	0.366545	Inf	Inf	1	1	0	0	0	0	0	1
LOC118209382	118209382	uncharacterized LOC118209382	1.72468	1.67296	1.77641	1.06184	0.0865602	1	1	2	1	2	0	1	4
LOC118209385	118209385	uncharacterized LOC118209385	1.14745	1.67561	0.619287	0.369588	-1.43601	0.814022	1	0	3	2	2	0	0
LOC118209391	118209391	uncharacterized LOC118209391, transcript variant X1	7.33594	8.83717	5.83471	0.660246	-0.598925	0.642043	1	6	13	8	4	3	10
LOC118209394	118209394	uncharacterized LOC118209394, transcript variant X1	0.495428	0.990856	0	0	#NAME?	0.74807	1	0	2	1	0	0	0
LOC118209395	118209395	uncharacterized LOC118209395, transcript variant X1	0.610203	1.22041	0	0	#NAME?	0.65199	1	3	1	0	0	0	0
LOC118209397	118209397	eukaryotic translation initiation factor 4 gamma 1-like, transcript variant X1	1227.81	1307.24	1148.38	0.878476	-0.186926	0.746847	1	1150	1301	1475	1002	1513	1006
LOC118209398	118209398	protein rapunzel-like, transcript variant X1	7.76929	10.0404	5.49818	0.547605	-0.868793	0.462974	1	10	8	12	0	0	15
LOC118209400	118209400	non-histone chromosomal protein HMG-14-like	925.019	1150.76	699.281	0.60767	-0.718641	0.124878	1	1712	1111	763	1058	397	678
LOC118209402	118209402	cytochrome P450 2C20-like	1.33943	1.74818	0.930682	0.532372	-0.909493	0.910551	1	0	2	3	0	3	0
LOC118209403	118209403	transforming growth factor beta-1 proprotein-like	5.32589	8.25667	2.39511	0.290082	-1.78547	0.543961	1	1	0	21	3	0	4
LOC118209410	118209410	phosphatidylinositol 3,4,5-trisphosphate 3-phosphatase TPTE2-like, transcript variant X1	4.2501	2.13604	6.36416	2.97942	1.57503	0.418646	1	5	2	0	16	1	3
LOC118209414	118209414	spectrin beta chain, non-erythrocytic 4-like, transcript variant X1	0.494764	0.989528	0	0	#NAME?	0.748291	1	1	1	1	0	0	0
LOC118209420	118209420	uncharacterized LOC118209420	2.60807	3.04513	2.17101	0.712944	-0.48814	0.933435	1	0	5	4	1	6	0
LOC118209422	118209422	uncharacterized LOC118209422	0.612268	0.914308	0.310227	0.339303	-1.55936	0.895318	1	3	0	0	0	1	0
LOC118209423	118209423	nucleolar and coiled-body phosphoprotein 1, transcript variant X1	11.7943	18.0953	5.4933	0.303576	-1.71987	0.270708	1	4	44	9	10	3	4
LOC118209429	118209429	uncharacterized LOC118209429	0.30787	0.306097	0.309644	1.01159	0.0166197	1	1	0	1	0	1	0	0
LOC118209430	118209430	gastrula zinc finger protein XlCGF26.1-like, transcript variant X1	1045.36	1092.3	998.425	0.914054	-0.129648	0.73731	1	1881	873	665	1309	813	930
LOC118209431	118209431	zinc finger protein 883-like	50.287	71.8369	28.7372	0.400034	-1.3218	0.0521355	1	110	93	26	48	27	15
LOC118209432	118209432	gastrula zinc finger protein XlCGF57.1-like	191.192	206.874	175.51	0.848393	-0.237195	0.614607	1	315	215	119	160	230	149
LOC118209436	118209436	histone-lysine N-methyltransferase 2A-like, transcript variant X1	459.138	492.512	425.765	0.864477	-0.2101	0.720682	1	373	556	551	442	500	365
LOC118209440	118209440	protein FAM124B, transcript variant X1	19.3006	16.3706	22.2306	1.35796	0.441443	0.665796	1	41	4	7	34	20	15
LOC118209441	118209441	uncharacterized LOC118209441	0.308162	0.306097	0.310227	1.01349	0.0193365	1	1	0	1	0	0	1	0
LOC118209442	118209442	myotubularin-related protein 2-like	7.50097	7.70242	7.29951	0.94769	-0.0775122	0.962585	1	17	7	1	8	12	3
LOC118209445	118209445	protein FAM76B, transcript variant X1	460.749	496.529	424.969	0.855879	-0.224521	0.742304	1	408	465	607	611	428	281
LOC118209452	118209452	D-aminoacyl-tRNA deacylase 2-like, transcript variant X1	168.514	173.445	163.582	0.943138	-0.0844597	0.792449	1	312	183	59	201	114	180
LOC118209476	118209476	zinc finger protein 395-like	3.77749	3.88953	3.66545	0.942389	-0.0856055	0.941103	1	1	8	3	0	0	10
LOC118209494	118209494	visinin-like	2.44878	4.89755	0	0	#NAME?	0.262024	1	0	16	0	0	0	0
LOC118209496	118209496	glucose 1,6-bisphosphate synthase-like, transcript variant X1	100.835	89.1789	112.492	1.26142	0.335044	0.56693	1	94	126	58	99	174	76
LOC118209497	118209497	olfactory receptor 8I2-like, transcript variant X1	0.336321	0.306097	0.366545	1.19748	0.260002	1	1	0	1	0	0	0	1
LOC118209515	118209515	succinate dehydrogenase [ubiquinone] cytochrome b small subunit B, mitochondrial-like, transcript variant X1	872.464	824.467	920.462	1.11643	0.158896	0.780293	1	897	1047	609	897	993	913
LOC118209516	118209516	histone H2A-like	12.2096	10.8927	13.5265	1.2418	0.312427	0.794154	1	17	10	7	17	16	9
LOC118209518	118209518	phospholipid transfer protein C2CD2L-like	111.984	95.7136	128.254	1.33997	0.422205	0.591524	1	108	53	123	57	275	69
LOC118209519	118209519	beta,beta-carotene 9',10'-oxygenase-like, transcript variant X1	0.307498	0.304769	0.310227	1.01791	0.0256072	1	1	1	0	0	0	1	0
LOC118209524	118209524	uncharacterized LOC118209524	104.396	86.4124	122.381	1.41624	0.502065	0.43194	1	72	150	49	119	206	59
LOC118209529	118209529	vomeronasal type-2 receptor 1	0.464465	0	0.928931	Inf	Inf	0.760686	1	0	0	0	3	0	0
LOC118209530	118209530	extracellular calcium-sensing receptor-like	0.549818	0	1.09964	Inf	Inf	0.732759	1	0	0	0	0	0	3
LOC118209531	118209531	extracellular calcium-sensing receptor-like, transcript variant X1	0.155114	0	0.310227	Inf	Inf	1	1	0	0	0	0	1	0
LOC118209542	118209542	solute carrier family 2, facilitated glucose transporter member 1	1.10363	1.53049	0.676772	0.442195	-1.17725	0.818161	1	0	5	0	0	1	1
LOC118209546	118209546	matrilin-2-like, transcript variant X1	0.344444	0.378662	0.310227	0.819273	-0.287584	1	1	0	0	1	0	1	0
LOC118209547	118209547	calsyntenin-2-like, transcript variant X1	6.70814	9.83599	3.58029	0.363998	-1.458	0.319785	1	0	21	9	2	6	3
LOC118209552	118209552	proteasomal ATPase-associated factor 1-like, transcript variant X1	39.6113	47.3667	31.8559	0.672537	-0.572315	0.338629	1	54	75	21	15	31	48
LOC118209553	118209553	3-methyl-2-oxobutanoate dehydrogenase [lipoamide] kinase, mitochondrial-like	2448.35	2463.66	2433.03	0.987565	-0.018052	0.921783	1	2470	3208	1925	2443	2187	2723
LOC118209554	118209554	clathrin heavy chain 1-like, transcript variant X1	139.052	155.334	122.77	0.790364	-0.339412	0.747967	1	56	161	235	74	212	93
LOC118209555	118209555	vacuolar protein sorting-associated protein 18 homolog	1245.85	1316.69	1175.01	0.892397	-0.164242	0.755512	1	1363	1194	1415	1212	1186	1178
LOC118209556	118209556	vacuolar protein sorting-associated protein 37D-like	0.189331	0.378662	0	0	#NAME?	0.998527	1	0	0	1	0	0	0
LOC118209558	118209558	elongation factor 1-gamma-like	119.618	122.201	117.036	0.957736	-0.0623006	0.876839	1	55	269	61	29	138	178
LOC118209560	118209560	sal-like protein 3, transcript variant X1	16.4825	11.9034	21.0616	1.76938	0.823247	0.544079	1	14	20	4	4	19	38
LOC118209570	118209570	uncharacterized LOC118209570	0.549818	0	1.09964	Inf	Inf	0.732759	1	0	0	0	0	0	3
LOC118209578	118209578	transcription regulator protein BACH2-like, transcript variant X1	6.60626	7.09819	6.11434	0.861393	-0.215256	0.878062	1	11	11	1	9	6	4
LOC118209579	118209579	rho GTPase-activating protein 42-like, transcript variant X1	88.4469	78.1005	98.7934	1.26495	0.339084	0.582197	1	33	59	132	77	88	130
LOC118209590	118209590	dynein regulatory complex subunit 4-like	2.32477	3.66254	0.987	0.269485	-1.89172	0.472651	1	8	4	0	0	2	1
LOC118209593	118209593	integrin-linked protein kinase, transcript variant X1	98.3563	92.4872	104.225	1.12692	0.172382	0.900845	1	186	65	42	48	138	127
LOC118209594	118209594	mediator of RNA polymerase II transcription subunit 13-like, transcript variant X1	405.119	414.523	395.716	0.954631	-0.0669846	0.965722	1	395	309	527	417	434	360
LOC118209596	118209596	protein FAM118B-like, transcript variant X1	186.376	150.905	221.847	1.47011	0.555922	0.239079	1	72	164	208	254	256	174
LOC118209603	118209603	protein KIAA0100-like, transcript variant X1	710.961	653.03	768.892	1.17742	0.235633	0.596236	1	409	859	701	753	914	688
LOC118209606	118209606	nucleoredoxin-like, transcript variant X1	9.84387	10.1104	9.57732	0.947273	-0.0781485	0.99955	1	0	12	17	19	6	5
LOC118209611	118209611	E3 ubiquitin-protein ligase SIAH2-like	3.63131	0.612194	6.65042	10.8633	3.44138	0.141745	1	0	2	0	8	4	8
LOC118209612	118209612	thioredoxin reductase-like selenoprotein T1a	107.645	145.14	70.1488	0.483316	-1.04896	0.0758828	1	93	149	188	70	70	73
LOC118209614	118209614	high affinity cationic amino acid transporter 1-like	43.0179	46.6883	39.3475	0.842769	-0.24679	0.687243	1	80	37	29	34	48	38
LOC118209620	118209620	latent-transforming growth factor beta-binding protein 4, transcript variant X1	27.5778	16.7231	38.4325	2.29817	1.20048	0.514346	1	6	40	7	12	106	5
LOC118209623	118209623	F-BAR and double SH3 domains protein 2-like, transcript variant X1	25.0728	21.871	28.2746	1.29279	0.370485	0.709116	1	48	15	7	18	46	23
LOC118209630	118209630	cGMP-dependent 3',5'-cyclic phosphodiesterase, transcript variant X1	42.9808	48.3632	37.5984	0.777417	-0.363239	0.749541	1	19	123	13	38	62	18
LOC118209631	118209631	uncharacterized LOC118209631, transcript variant X1	1.44615	0.918291	1.974	2.14964	1.1041	0.833516	1	0	3	0	0	4	2
LOC118209632	118209632	ribosomal protein S6 kinase beta-1, transcript variant X1	916.692	948.591	884.793	0.932745	-0.100445	0.826934	1	1165	843	886	979	782	925
LOC118209633	118209633	sodium- and chloride-dependent GABA transporter 2-like, transcript variant X1	1.9531	2.35506	1.55114	0.658639	-0.60244	0.924739	1	4	0	3	0	5	0
LOC118209635	118209635	sodium- and chloride-dependent GABA transporter 2-like, transcript variant X1	14.0395	5.95301	22.126	3.71677	1.89405	0.086565	1	6	11	2	17	13	35
LOC118209638	118209638	sodium- and chloride-dependent GABA transporter 2-like	7.44545	0	14.8909	Inf	Inf	0.159254	1	0	0	0	0	48	0
LOC118209639	118209639	sodium- and chloride-dependent GABA transporter 2-like, transcript variant X1	7.50626	0.914308	14.0982	15.4195	3.94669	0.0541027	1	3	0	0	4	32	8
LOC118209643	118209643	sodium- and chloride-dependent GABA transporter 2-like, transcript variant X1	1.97225	0	3.9445	Inf	Inf	0.161719	1	0	0	0	6	2	4
LOC118209645	118209645	sodium- and chloride-dependent GABA transporter 2-like	1.10851	1.59774	0.619287	0.387602	-1.36735	0.817693	1	4	0	1	2	0	0
LOC118209649	118209649	uncharacterized LOC118209649	1.1943	0.612194	1.77641	2.90171	1.5369	0.811026	1	0	2	0	0	1	4
LOC118209658	118209658	tapasin-related protein-like	11.8767	11.8097	11.9436	1.01133	0.0162585	0.969255	1	6	19	11	24	11	3
LOC118209659	118209659	G-protein coupled receptor 135	0.458482	0.916964	0	0	#NAME?	0.760687	1	1	2	0	0	0	0
LOC118209660	118209660	TLC domain-containing protein 3A-like, transcript variant X1	1.54052	0.684759	2.39628	3.49945	1.80713	0.65132	1	0	1	1	1	2	4
LOC118209661	118209661	transmembrane protein 135-like, transcript variant X1	13.0935	12.6395	13.5475	1.07184	0.100087	0.914709	1	18	11	10	30	9	4
LOC118209669	118209669	olfactory receptor 52E8-like	0.366545	0	0.73309	Inf	Inf	0.865362	1	0	0	0	0	0	2
LOC118209685	118209685	proteasome subunit alpha type-2-like	74.8103	98.7103	50.9103	0.515754	-0.955244	0.301961	1	79	203	33	35	89	34
LOC118209687	118209687	uncharacterized LOC118209687	0.465341	0	0.930682	Inf	Inf	0.760383	1	0	0	0	0	3	0
LOC118209688	118209688	uncharacterized LOC118209688	4.96394	0.684759	9.24312	13.4984	3.75471	0.0519974	1	0	1	1	11	7	10
LOC118209690	118209690	cytoplasmic dynein 2 heavy chain 1	371.788	350.074	393.502	1.12405	0.168711	0.659334	1	463	126	450	447	443	321
LOC118209709	118209709	uncharacterized LOC118209709	0.189331	0.378662	0	0	#NAME?	0.998527	1	0	0	1	0	0	0
LOC118209711	118209711	rho guanine nucleotide exchange factor 17-like	33.3816	37.5954	29.1679	0.775835	-0.366178	0.635786	1	43	33	38	33	28	28
LOC118209713	118209713	large neutral amino acids transporter small subunit 4-like, transcript variant X1	4.44708	5.2287	3.66545	0.701025	-0.512462	0.868057	1	0	1	13	0	0	10
LOC118209721	118209721	uncharacterized LOC118209721	34.2808	37.8319	30.7297	0.81227	-0.299969	0.939284	1	0	37	70	67	31	1
LOC118209722	118209722	uncharacterized LOC118209722	0.189331	0.378662	0	0	#NAME?	0.998527	1	0	0	1	0	0	0
LOC118209723	118209723	NACHT, LRR and PYD domains-containing protein 3-like	0.525652	0.684759	0.366545	0.535291	-0.901605	0.998925	1	0	1	1	0	0	1
LOC118209724	118209724	NACHT, LRR and PYD domains-containing protein 3-like	0.459146	0.918291	0	0	#NAME?	0.760454	1	0	3	0	0	0	0
LOC118209727	118209727	echinoderm microtubule-associated protein-like 2, transcript variant X1	1071.55	1169.39	973.704	0.832656	-0.264208	0.605682	1	771	1588	1184	1196	878	903
LOC118209732	118209732	uncharacterized LOC118209732	3.42409	3.94758	2.9006	0.734777	-0.444621	0.93844	1	0	3	8	7	0	2
LOC118209742	118209742	coiled-coil domain-containing protein 92-like, transcript variant X1	10.2729	10.3703	10.1756	0.98122	-0.027352	1	1	4	20	8	8	13	10
LOC118209743	118209743	TLC domain-containing protein 2-like	2.03101	2.82346	1.23857	0.438673	-1.18878	0.715637	1	3	5	1	4	0	0
LOC118209744	118209744	uncharacterized LOC118209744	1.58768	0.609539	2.56582	4.20944	2.07363	0.646053	1	2	0	0	0	0	7
LOC118209749	118209749	uncharacterized LOC118209749, transcript variant X1	1512	1876.83	1147.17	0.611226	-0.710222	0.159473	1	1914	1529	2180	1428	1026	1055
LOC118209758	118209758	sialate O-acetylesterase-like	10.4764	6.10866	14.8442	2.43002	1.28097	0.290558	1	10	10	0	31	11	5
LOC118209759	118209759	sialate O-acetylesterase-like	13.7216	13.7189	13.7243	1.00039	0.000567511	1	1	6	24	12	15	8	18
LOC118209761	118209761	beta-galactosidase-1-like protein 2, transcript variant X1	0.462984	0.306097	0.619871	2.02508	1.01798	1	1	0	1	0	1	1	0
LOC118209762	118209762	beta-galactosidase-1-like protein 2, transcript variant X1	14.2314	17.9513	10.5115	0.585556	-0.772122	0.486616	1	22	12	20	13	15	5
LOC118209764	118209764	T-complex protein 1 subunit theta, transcript variant X1	791.663	895.677	687.649	0.767741	-0.381308	0.43093	1	804	1371	610	772	886	474
LOC118209770	118209770	sestrin-3-like	58.5969	87.8237	29.3701	0.334421	-1.58026	0.0123127	1	119	114	44	25	39	26
LOC118209771	118209771	integrin alpha-E-like	5.26058	4.03599	6.48518	1.60684	0.684224	0.783677	1	0	7	5	0	2	16
LOC118209773	118209773	tyrosine-protein kinase receptor UFO-like	1.62136	2.19941	1.04332	0.474363	-1.07594	0.821911	1	0	1	5	0	1	2
LOC118209774	118209774	von Willebrand factor A domain-containing protein 5A-like, transcript variant X1	27.0467	21.6906	32.4029	1.49387	0.579051	0.439264	1	3	32	29	46	16	36
LOC118209781	118209781	protein FAM222B-like, transcript variant X1	1101.35	1216.94	985.769	0.810041	-0.303933	0.578287	1	1391	792	1454	1060	1055	901
LOC118209786	118209786	arfaptin-2-like, transcript variant X1	6.21782	8.74213	3.69351	0.422495	-1.24299	0.414836	1	11	4	11	1	5	5
LOC118209787	118209787	uncharacterized LOC118209787, transcript variant X1	1.25808	1.52916	0.987	0.645453	-0.631616	0.91371	1	1	4	0	0	2	1
LOC118209790	118209790	dual specificity tyrosine-phosphorylation-regulated kinase 1A-like, transcript variant X1	27.6052	28.0748	27.1356	0.966545	-0.0490912	1	1	36	20	29	38	33	14
LOC118209791	118209791	transcriptional regulator Erg-like, transcript variant X1	3.09346	4.72075	1.46618	0.310582	-1.68695	0.437976	1	0	8	6	0	0	4
LOC118209798	118209798	vitamin K epoxide reductase complex subunit 1-like protein 1	6.21318	8.22621	4.20016	0.510582	-0.969785	0.511122	1	17	5	4	3	7	3
LOC118209801	118209801	B-cell CLL/lymphoma 7 protein family member B-A-like	453.286	438.523	468.049	1.06733	0.0940076	0.843117	1	650	350	352	768	331	348
LOC118209802	118209802	olfactory receptor 2AT4-like	0.344153	0.378662	0.309644	0.817731	-0.290301	1	1	0	0	1	1	0	0
LOC118209803	118209803	ubiquitin-like protein 3	81.9816	112.608	51.355	0.45605	-1.13274	0.0517415	1	133	160	61	45	71	42
LOC118209804	118209804	cullin-5-like	67.5392	80.6698	54.4085	0.67446	-0.568196	0.43738	1	145	40	64	32	95	41
LOC118209806	118209806	protein Smaug homolog 2, transcript variant X1	22.4445	25.6445	19.2445	0.750431	-0.414208	0.64172	1	34	19	25	28	14	17
LOC118209810	118209810	ubiquitin carboxyl-terminal hydrolase 25-like	808.956	716.161	901.75	1.25914	0.332442	0.505269	1	702	823	661	722	1066	948
LOC118209812	118209812	dihydrolipoyllysine-residue acetyltransferase component of pyruvate dehydrogenase complex, mitochondrial-like	21.825	27.084	16.566	0.611654	-0.709213	0.444028	1	36	18	28	28	16	8
LOC118209814	118209814	uncharacterized LOC118209814	3.14158	3.49636	2.78679	0.797056	-0.327248	0.999912	1	0	4	6	9	0	0
LOC118209815	118209815	uncharacterized LOC118209815	0.648476	1.29695	0	0	#NAME?	0.639198	1	0	3	1	0	0	0
LOC118209824	118209824	calcium/calmodulin-dependent protein kinase kinase 1-like, transcript variant X1	6.47767	5.71682	7.23852	1.26618	0.340483	0.834384	1	8	7	3	16	5	2
LOC118209825	118209825	solute carrier family 25 member 36-A-like	6.50256	8.15507	4.85004	0.594727	-0.7497	0.579515	1	4	14	7	0	5	9
LOC118209829	118209829	cytochrome P450 1B1-like	0.612194	1.22439	0	0	#NAME?	0.651309	1	0	4	0	0	0	0
LOC118209835	118209835	SR-related and CTD-associated factor 4-like, transcript variant X1	222.227	222.167	222.286	1.00053	0.000769472	0.96574	1	249	228	202	278	263	149
LOC118209838	118209838	serine/threonine-protein phosphatase 2A 65 kDa regulatory subunit A beta isoform-like	2274.7	2065.73	2483.67	1.20232	0.265821	0.578448	1	1678	2558	2037	2137	2801	2600
LOC118209845	118209845	olfactory receptor 51L1-like, transcript variant X1	0.806845	0.684759	0.928931	1.35658	0.439975	1	1	0	1	1	3	0	0
LOC118209846	118209846	olfactory receptor 52K2-like	0.615741	0.612194	0.619287	1.01159	0.0166197	1	1	0	2	0	2	0	0
LOC118209847	118209847	olfactory receptor 52D1-like, transcript variant X1	1.26348	0.612194	1.91476	3.12771	1.64511	0.739031	1	0	2	0	5	0	1
LOC118209848	118209848	olfactory receptor 52L1-like	0.308162	0.306097	0.310227	1.01349	0.0193365	1	1	0	1	0	0	1	0
LOC118209849	118209849	olfactory receptor 52L1-like	0.567993	1.13599	0	0	#NAME?	0.725082	1	0	0	3	0	0	0
LOC118209851	118209851	olfactory receptor 51G2-like, transcript variant X1	0.378662	0.757323	0	0	#NAME?	0.859664	1	0	0	2	0	0	0
LOC118209853	118209853	olfactory receptor 4K17-like	0.344153	0.378662	0.309644	0.817731	-0.290301	1	1	0	0	1	1	0	0
LOC118209854	118209854	olfactory receptor 52L1-like	1.49692	1.13599	1.85786	1.63546	0.709699	0.830379	1	0	0	3	6	0	0
LOC118209855	118209855	olfactory receptor 52D1-like, transcript variant X1	2.46812	2.28781	2.64844	1.15763	0.211175	1	1	0	5	2	4	1	3
LOC118209860	118209860	DHRS-12_like_SDR_c-like domain-containing protein	1.71451	3.42901	0	0	#NAME?	0.20258	1	8	2	1	0	0	0
LOC118209882	118209882	protein yippee-like 2	0.465341	0	0.930682	Inf	Inf	0.760383	1	0	0	0	0	3	0
LOC118209883	118209883	aldehyde dehydrogenase family 3 member A2-like, transcript variant X1	11.5888	16.4434	6.73421	0.409538	-1.28793	0.271431	1	5	24	20	10	7	4
LOC118209884	118209884	aldehyde dehydrogenase family 3 member A2-like, transcript variant X1	49.9317	69.99	29.8733	0.426822	-1.22829	0.0602799	1	70	107	42	33	35	24
LOC118209888	118209888	zinc finger and BTB domain-containing protein 20-like, transcript variant X1	0.153049	0.306097	0	0	#NAME?	0.998528	1	0	1	0	0	0	0
LOC118209890	118209890	coatomer subunit beta'-like	1133.69	944.249	1323.12	1.40125	0.48671	0.287054	1	926	974	961	1389	1703	995
LOC118209893	118209893	echinoderm microtubule-associated protein-like 2	100.512	80.3842	120.64	1.50079	0.58572	0.475125	1	68	138	46	42	152	165
LOC118209894	118209894	NACHT, LRR and PYD domains-containing protein 3-like	0.189331	0.378662	0	0	#NAME?	0.998527	1	0	0	1	0	0	0
LOC118209895	118209895	CUE domain-containing protein 1-like	171.923	219.279	124.568	0.568082	-0.81583	0.142828	1	309	118	235	134	152	98
LOC118209896	118209896	carbonic anhydrase 4-like	0.309935	0	0.619871	Inf	Inf	0.881164	1	0	0	0	1	1	0
LOC118209903	118209903	echinoderm microtubule-associated protein-like 2	7.31946	9.8452	4.79372	0.48691	-1.03827	0.719826	1	0	0	26	0	6	8
LOC118209909	118209909	uncharacterized LOC118209909	0.765243	1.53049	0	0	#NAME?	0.555095	1	0	5	0	0	0	0
LOC118209918	118209918	homeobox protein prophet of Pit-1-like	0.153049	0.306097	0	0	#NAME?	0.998528	1	0	1	0	0	0	0
LOC118209922	118209922	unconventional myosin-XVIIIa-like	31.6246	22.4426	40.8067	1.81827	0.862564	0.226823	1	7	28	31	46	36	42
LOC118209933	118209933	E3 ubiquitin-protein ligase CBL-B-like	7.28983	5.50178	9.07788	1.64999	0.722456	0.721025	1	6	12	0	3	5	18
LOC118209937	118209937	uncharacterized LOC118209937	146.724	61.6159	231.832	3.76253	1.9117	0.382732	1	72	116	11	102	24	526
LOC118209938	118209938	CD166 antigen homolog, transcript variant X1	23.15	24.1393	22.1607	0.918033	-0.123382	0.840499	1	15	33	25	5	18	41
LOC118209939	118209939	multiple epidermal growth factor-like domains protein 6	65.263	32.7389	97.787	2.98687	1.57864	0.449329	1	29	62	13	48	5	222
LOC118209940	118209940	multiple epidermal growth factor-like domains protein 6	22.444	10.4046	34.4833	3.31422	1.72867	0.557917	1	2	32	0	1	5	89
LOC118209941	118209941	uncharacterized LOC118209941	47.7395	60.1604	35.3186	0.587074	-0.768385	0.25283	1	91	28	63	27	42	38
LOC118209942	118209942	sortilin-related receptor-like	222.337	190.014	254.66	1.34022	0.422465	0.491722	1	78	266	224	413	118	246
LOC118209944	118209944	rho guanine nucleotide exchange factor 26-like	1035.87	966.06	1105.68	1.14453	0.194752	0.659051	1	1023	846	1044	1141	1187	1048
LOC118209946	118209946	CLIP-associating protein 2-like, transcript variant X1	336.98	301.073	372.888	1.23853	0.308627	0.531756	1	389	240	288	297	505	339
LOC118209963	118209963	uncharacterized LOC118209963	32.7992	31.8113	33.7872	1.06211	0.0869384	0.967919	1	48	45	9	44	39	22
LOC118209967	118209967	Down syndrome cell adhesion molecule-like protein 1 homolog	2.1035	2.96726	1.23974	0.417807	-1.25909	0.71067	1	4	2	3	2	2	0
LOC118209971	118209971	spartin-like, transcript variant X1	106.983	118.675	95.2902	0.802949	-0.316619	0.616192	1	60	229	80	95	119	79
LOC118209974	118209974	olfactory receptor 52E4-like	0.612194	1.22439	0	0	#NAME?	0.651309	1	0	4	0	0	0	0
LOC118209976	118209976	olfactory receptor 52E4-like	0.378662	0.757323	0	0	#NAME?	0.859664	1	0	0	2	0	0	0
LOC118209978	118209978	interleukin-6 receptor subunit beta-like, transcript variant X1	0.378662	0.757323	0	0	#NAME?	0.859664	1	0	0	2	0	0	0
LOC118209979	118209979	interleukin-6 receptor subunit beta-like	0.80359	1.29695	0.310227	0.239197	-2.06373	0.79315	1	0	3	1	0	1	0
LOC118209982	118209982	transmembrane protein 211-like, transcript variant X1	7.49887	9.95068	5.04705	0.507206	-0.979355	0.493462	1	11	3	15	1	7	7
LOC118209989	118209989	ras-related protein Rap-2b	1130.62	1267.9	993.337	0.78345	-0.352087	0.561097	1	2524	778	688	990	1102	941
LOC118209990	118209990	HMG box transcription factor BBX-like, transcript variant X1	80.3728	84.5463	76.1994	0.901273	-0.149963	0.743163	1	125	80	58	41	96	92
LOC118209992	118209992	rho-related GTP-binding protein RhoG-like	28.6994	34.7378	22.6609	0.652341	-0.616303	0.380567	1	23	51	32	18	9	39
LOC118209995	118209995	kazal-type serine protease inhibitor domain-containing protein 1-like	1.25874	0.684759	1.83273	2.67645	1.42032	0.805407	1	0	1	1	0	0	5
LOC118209998	118209998	autophagy-related protein 16-2, transcript variant X1	54.8736	54.6496	55.0976	1.0082	0.0117792	1	1	61	51	54	55	40	70
LOC118209999	118209999	T-lymphoma invasion and metastasis-inducing protein 1-like	97.2599	105.617	88.9025	0.841743	-0.248548	0.881444	1	66	48	187	121	89	65
LOC118210003	118210003	vitamin K-dependent protein S-like	9.48901	18.978	0	0	#NAME?	0.140239	1	0	62	0	0	0	0
LOC118210012	118210012	cytochrome P450 2M1-like, transcript variant X1	1.23649	0.612194	1.86078	3.03953	1.60385	0.742109	1	0	2	0	1	5	0
LOC118210013	118210013	cytochrome P450 2M1-like, transcript variant X1	0.533775	0.757323	0.310227	0.409636	-1.28758	0.998922	1	0	0	2	0	1	0
LOC118210014	118210014	cytochrome P450 2M1-like	1.56677	3.13353	0	0	#NAME?	0.238305	1	0	9	1	0	0	0
LOC118210022	118210022	cytochrome c oxidase subunit 7A2, mitochondrial	0.946654	1.89331	0	0	#NAME?	0.504215	1	0	0	5	0	0	0
LOC118210024	118210024	uncharacterized LOC118210024	2.16746	0.612194	3.72273	6.08096	2.6043	0.480821	1	0	2	0	0	12	0
LOC118210026	118210026	kinase suppressor of Ras 1-like, transcript variant X1	420.512	369.502	471.521	1.2761	0.351742	0.440767	1	313	178	580	579	610	281
LOC118210028	118210028	centrosomal protein of 164 kDa-like, transcript variant X1	295.939	231.984	359.893	1.55137	0.633543	0.209607	1	197	297	214	337	448	318
LOC118210034	118210034	NACHT, LRR and PYD domains-containing protein 3-like, transcript variant X1	1.1858	1.44208	0.929514	0.644564	-0.633604	0.99936	1	0	1	3	2	1	0
LOC118210037	118210037	NACHT, LRR and PYD domains-containing protein 12-like, transcript variant X1	0.378662	0.757323	0	0	#NAME?	0.859664	1	0	0	2	0	0	0
LOC118210040	118210040	uncharacterized LOC118210040	0.946654	1.89331	0	0	#NAME?	0.504215	1	0	0	5	0	0	0
LOC118210047	118210047	olfactory receptor 52K1-like	0.774109	0	1.54822	Inf	Inf	0.553875	1	0	0	0	5	0	0
LOC118210050	118210050	FRAS1-related extracellular matrix protein 2-like	14.9548	17.9289	11.9806	0.668227	-0.58159	0.630306	1	15	9	28	8	20	9
LOC118210052	118210052	tripartite motif-containing protein 3-like, transcript variant X1	0.767016	1.22439	0.309644	0.252897	-1.98338	0.799034	1	0	4	0	1	0	0
LOC118210057	118210057	14-3-3 protein gamma-1-like	0.918291	1.83658	0	0	#NAME?	0.471772	1	0	6	0	0	0	0
LOC118210058	118210058	uncharacterized LOC118210058	0.305433	0.610866	0	0	#NAME?	0.880018	1	1	1	0	0	0	0
LOC118210059	118210059	P2Y purinoceptor 6, transcript variant X1	4.2488	4.32492	4.17269	0.964801	-0.0516968	1	1	1	2	9	1	3	8
LOC118210066	118210066	CD276 antigen, transcript variant X1	179.803	187.113	172.494	0.921869	-0.117367	0.878933	1	58	342	171	210	194	129
LOC118210069	118210069	uncharacterized LOC118210069	12.5042	10.1024	14.906	1.47548	0.561184	0.561181	1	6	6	17	20	8	17
LOC118210070	118210070	olfactory receptor 2AT4-like	0.189331	0.378662	0	0	#NAME?	0.998527	1	0	0	1	0	0	0
LOC118210071	118210071	myelin protein zero-like protein 2	30.7158	31.9962	29.4354	0.919964	-0.120351	0.979347	1	13	52	32	13	76	5
LOC118210079	118210079	muscleblind-like protein 1, transcript variant X1	4.77202	4.02015	5.5239	1.37405	0.458437	0.785935	1	0	2	9	5	1	10
LOC118210084	118210084	POU domain, class 2, transcription factor 3-like, transcript variant X1	1.71663	2.13604	1.29723	0.607304	-0.719509	0.847727	1	5	2	0	0	3	1
LOC118210090	118210090	cell adhesion molecule 2-like, transcript variant X1	0.649214	0.988201	0.310227	0.313931	-1.67148	0.891172	1	2	0	1	0	1	0
LOC118210091	118210091	uncharacterized LOC118210091, transcript variant X1	4.53389	4.86588	4.20191	0.863546	-0.211655	1	1	0	6	8	0	10	3
LOC118210096	118210096	uncharacterized LOC118210096	0.366545	0	0.73309	Inf	Inf	0.865362	1	0	0	0	0	0	2
LOC118210100	118210100	alkaline ceramidase 3-like	0.831594	0	1.66319	Inf	Inf	0.536771	1	0	0	0	1	2	2
LOC118210112	118210112	protein phosphatase 1D-like	800.274	697.24	903.308	1.29555	0.373562	0.43644	1	1181	429	544	1192	980	628
LOC118210114	118210114	beta-arrestin-1-like	47.4317	61.216	33.6474	0.549651	-0.863411	0.213461	1	90	51	48	43	49	14
LOC118210117	118210117	nuclear receptor corepressor 1-like, transcript variant X1	29.132	31.3018	26.9622	0.861362	-0.215309	0.784527	1	68	16	15	44	17	22
LOC118210118	118210118	vascular endothelial zinc finger 1-like, transcript variant X1	311.639	288.869	334.41	1.15766	0.211207	0.686971	1	436	209	243	414	302	307
LOC118210120	118210120	uncharacterized LOC118210120	1.0292	1.74818	0.310227	0.177457	-2.49446	0.691461	1	0	2	3	0	1	0
LOC118210121	118210121	serine/Arginine-related protein 53-like	381.742	371.607	391.876	1.05454	0.0766189	0.933485	1	409	500	248	322	468	401
LOC118210130	118210130	angiomotin-like protein 1, transcript variant X1	1.56883	2.82744	0.310227	0.10972	-3.1881	0.426602	1	0	8	1	0	1	0
LOC118210132	118210132	olfactory receptor 52E2-like	0.183273	0	0.366545	Inf	Inf	1	1	0	0	0	0	0	1
LOC118210140	118210140	intraflagellar transport protein 20 homolog	8.53784	10.1485	6.92713	0.682574	-0.550943	0.659434	1	19	13	1	18	2	2
LOC118210147	118210147	tyrosine-protein kinase BAZ1B-like, transcript variant X1	473.969	386.925	561.013	1.44993	0.53598	0.283226	1	328	601	272	650	687	400
LOC118210149	118210149	olfactory receptor 4E1-like	1.53024	1.82074	1.23974	0.680898	-0.554488	0.999488	1	0	1	4	2	2	0
LOC118210151	118210151	pannexin-1-like	5098.02	4635.94	5560.1	1.19935	0.262248	0.594972	1	5769	4176	4224	5439	5602	5833
LOC118210154	118210154	uncharacterized LOC118210154	0.155114	0	0.310227	Inf	Inf	1	1	0	0	0	0	1	0
LOC118210155	118210155	uncharacterized LOC118210155	0.304769	0.609539	0	0	#NAME?	0.880213	1	2	0	0	0	0	0
LOC118210157	118210157	formin, transcript variant X1	0.652023	0.684759	0.619287	0.904387	-0.144987	1	1	0	1	1	2	0	0
LOC118210160	118210160	dynein regulatory complex subunit 4-like	56.9121	66.3753	47.4489	0.714857	-0.484273	0.727127	1	188	21	7	73	60	17
LOC118210161	118210161	MICOS complex subunit Mic25-like, transcript variant X1	0.152385	0.304769	0	0	#NAME?	0.998528	1	1	0	0	0	0	0
LOC118210164	118210164	protein jagged-2	5.08271	2.05428	8.11114	3.94842	1.98127	0.217119	1	0	3	3	19	6	1
LOC118210171	118210171	olfactory receptor 1M1-like, transcript variant X1	0.366545	0	0.73309	Inf	Inf	0.865362	1	0	0	0	0	0	2
LOC118210173	118210173	single-pass membrane and coiled-coil domain-containing protein 1-like	1.08492	0	2.16984	Inf	Inf	0.39822	1	0	0	0	3	4	0
LOC118210175	118210175	mRNA decay activator protein ZFP36L1	10.214	10.2529	10.1752	0.992421	-0.0109761	1	1	2	8	19	7	1	21
LOC118210176	118210176	LIM domain kinase 1-like, transcript variant X1	86.2777	101.507	71.0481	0.69993	-0.514717	0.519953	1	65	90	143	127	42	51
LOC118210177	118210177	max-binding protein MNT-like	32.2225	28.8585	35.5864	1.23313	0.302328	0.67518	1	40	26	23	54	36	21
LOC118210178	118210178	septin-4-like, transcript variant X1	100.507	132.076	68.9373	0.521953	-0.93801	0.115479	1	110	103	177	67	62	79
LOC118210179	118210179	alpha-1,6-mannosyl-glycoprotein 2-beta-N-acetylglucosaminyltransferase	67.6019	70.3998	64.8039	0.920512	-0.119491	0.840465	1	137	54	32	51	106	44
LOC118210183	118210183	52 kDa repressor of the inhibitor of the protein kinase-like	355.229	382.841	327.617	0.855752	-0.224735	0.664538	1	475	398	307	466	305	242
LOC118210184	118210184	uncharacterized LOC118210184	0.308162	0.306097	0.310227	1.01349	0.0193365	1	1	0	1	0	0	1	0
LOC118210185	118210185	uncharacterized LOC118210185	0.619287	0	1.23857	Inf	Inf	0.650678	1	0	0	0	4	0	0
LOC118210186	118210186	peflin-like	1137.29	1009.69	1264.9	1.25276	0.325111	0.511505	1	1084	1195	828	1489	1217	1163
LOC118210191	118210191	RIMS-binding protein 2-like, transcript variant X1	10.9248	21.483	0.366545	0.0170621	-5.87306	0.148403	1	67	1	2	0	0	1
LOC118210197	118210197	uncharacterized LOC118210197, transcript variant X1	0.765688	1.22173	0.309644	0.253446	-1.98025	0.799251	1	2	2	0	1	0	0
LOC118210202	118210202	diacylglycerol kinase delta-like, transcript variant X1	16.5671	24.1708	8.96349	0.37084	-1.43113	0.10214	1	39	29	9	6	4	16
LOC118210205	118210205	uncharacterized LOC118210205	13.4269	8.16029	18.6936	2.2908	1.19585	0.514003	1	12	11	3	2	11	40
LOC118210206	118210206	protein IWS1 homolog	2210.9	1820.72	2601.08	1.42859	0.514596	0.256487	1	1895	1758	1862	2773	3328	1937
LOC118210208	118210208	interleukin-1 receptor accessory protein, transcript variant X1	259.82	162.053	357.587	2.20661	1.14183	0.0244265	1	223	81	183	421	352	322
LOC118210209	118210209	protein MB21D2, transcript variant X1	45.748	53.9529	37.543	0.695848	-0.523155	0.40239	1	75	62	32	33	42	39
LOC118210210	118210210	coagulation factor VII, transcript variant X1	0.155114	0	0.310227	Inf	Inf	1	1	0	0	0	0	1	0
LOC118210211	118210211	serine palmitoyltransferase 2-like	62.7912	90.2947	35.2877	0.390805	-1.35548	0.027764	1	140	69	70	31	32	43
LOC118210212	118210212	inner ear-specific collagen	6.93663	8.06799	5.80528	0.719544	-0.474845	0.793367	1	3	11	10	7	7	4
LOC118210214	118210214	S-arrestin-like	0.310227	0	0.620455	Inf	Inf	0.881079	1	0	0	0	0	2	0
LOC118210215	118210215	presenilins-associated rhomboid-like protein, mitochondrial, transcript variant X1	263.837	237.787	289.887	1.2191	0.285822	0.573396	1	202	285	235	306	284	292
LOC118210219	118210219	fibroblast growth factor 12-like, transcript variant X1	0.614259	0.918291	0.310227	0.337831	-1.56563	0.895091	1	0	3	0	0	1	0
LOC118210220	118210220	claudin-15-like, transcript variant X1	0.189331	0.378662	0	0	#NAME?	0.998527	1	0	0	1	0	0	0
LOC118210227	118210227	uncharacterized LOC118210227	7.16226	7.98082	6.34369	0.794867	-0.331215	0.835773	1	14	1	9	2	9	8
LOC118210231	118210231	heterogeneous nuclear ribonucleoprotein L-like, transcript variant X1	800.41	715.842	884.979	1.23628	0.306002	0.560095	1	790	910	519	962	887	851
LOC118210232	118210232	thymus-specific serine protease	17.8759	20.0213	15.7304	0.785682	-0.347982	0.699498	1	34	13	15	9	24	15
LOC118210241	118210241	transmembrane protein 126A-like	1427.97	1101.19	1754.76	1.59351	0.67221	0.129555	1	722	1028	1496	1424	2497	1471
LOC118210242	118210242	uncharacterized LOC118210242	2.40124	2.52001	2.28248	0.905739	-0.142832	0.999836	1	1	6	1	3	2	2
LOC118210248	118210248	ubiquitin-conjugating enzyme E2 G1	46.6447	41.7118	51.5776	1.23652	0.306286	0.724887	1	54	59	19	48	51	57
LOC118210252	118210252	dehydrogenase/reductase SDR family member 13-like, transcript variant X1	220.141	109.386	330.896	3.02503	1.59695	0.0702149	1	171	77	89	97	535	368
LOC118210255	118210255	olfactory receptor 10G4-like	0.886139	0.306097	1.46618	4.78992	2.26	0.782231	1	0	1	0	0	0	4
LOC118210256	118210256	uncharacterized LOC118210256	4.65431	7.02439	2.28423	0.325185	-1.62067	0.384165	1	0	18	4	0	5	2
LOC118210265	118210265	TATA-binding protein-associated factor 2N-like	7759.73	6859.35	8660.11	1.26253	0.336313	0.488046	1	9296	6352	5498	9452	9518	7586
LOC118210270	118210270	homeobox protein PKNOX2-like, transcript variant X1	1.22528	1.83127	0.619287	0.338173	-1.56417	0.742394	1	4	2	0	2	0	0
LOC118210274	118210274	transcriptional coactivator YAP1-like	976.703	721.664	1231.74	1.70681	0.771302	0.475391	1	1312	580	381	942	536	2111
LOC118210278	118210278	segment polarity protein dishevelled homolog DVL-3, transcript variant X1	16.3862	26.5443	6.22814	0.234631	-2.09153	0.0348611	1	36	15	29	7	6	6
LOC118210279	118210279	disks large homolog 2-like, transcript variant X1	14.707	22.594	6.81996	0.301848	-1.72811	0.198096	1	50	3	17	7	2	11
LOC118210280	118210280	synaptotagmin-14-like	17.1671	16.69	17.6442	1.05717	0.0802094	1	1	19	22	11	14	11	27
LOC118210296	118210296	uncharacterized LOC118210296	23.1668	28.109	18.2245	0.648353	-0.625149	0.51532	1	58	18	13	37	10	10
LOC118210300	118210300	odorant receptor 131-2-like, transcript variant X2	0.308162	0.306097	0.310227	1.01349	0.0193365	1	1	0	1	0	0	1	0
LOC118210301	118210301	odorant receptor 131-2-like, transcript variant X1	2.42423	2.81814	2.03032	0.720444	-0.473041	0.863878	1	7	1	1	0	3	3
LOC118210302	118210302	odorant receptor 131-2-like, transcript variant X1	2.78671	2.44347	3.12995	1.28095	0.357212	1	1	4	4	0	0	3	6
LOC118210303	118210303	odorant receptor 131-2-like, transcript variant X1	6.12571	10.2211	2.03032	0.19864	-2.33177	0.117697	1	19	12	2	0	3	3
LOC118210306	118210306	odorant receptor 131-2-like, transcript variant X1	2.95217	4.66402	1.24033	0.265935	-1.91086	0.475378	1	0	14	1	1	3	0
LOC118210307	118210307	odorant receptor 131-2-like	0.73309	0	1.46618	Inf	Inf	0.614867	1	0	0	0	0	0	4
LOC118210314	118210314	uncharacterized LOC118210314	0.617726	0.304769	0.930682	3.05372	1.61057	0.896496	1	1	0	0	0	3	0
LOC118210317	118210317	etoposide-induced protein 2.4 homolog, transcript variant X1	578.025	558.892	597.157	1.06847	0.0955421	0.797006	1	416	615	644	599	689	540
LOC118210320	118210320	period circadian protein homolog 2-like, transcript variant X1	404.386	347.525	461.247	1.32723	0.408421	0.358064	1	105	390	518	474	495	439
LOC118210325	118210325	mastermind-like protein 2	15.0351	16.582	13.4883	0.813431	-0.297908	0.866073	1	3	45	5	35	5	3
LOC118210328	118210328	cholinesterase-like, transcript variant X1	1.5678	1.53049	1.60512	1.04877	0.0686917	1	1	0	5	0	4	0	1
LOC118210329	118210329	indolethylamine N-methyltransferase-like, transcript variant X1	78.4489	54.7485	102.149	1.86579	0.899785	0.140478	1	65	56	47	81	122	107
LOC118210330	118210330	nicotinamide N-methyltransferase-like	4.34731	3.19548	5.49913	1.72091	0.783172	0.693657	1	8	0	2	0	13	4
LOC118210331	118210331	uncharacterized LOC118210331, transcript variant X1	2.56414	3.35246	1.77582	0.529707	-0.916733	0.68358	1	11	0	0	1	0	4
LOC118210336	118210336	cAMP-regulated D2 protein-like	17.1531	19.0292	15.277	0.802818	-0.316855	0.76404	1	35	10	14	14	27	7
LOC118210337	118210337	SH2B adapter protein 2, transcript variant X1	23.2839	17.8999	28.6678	1.60156	0.679481	0.453587	1	18	22	15	18	26	41
LOC118210343	118210343	centrosomal protein of 63 kDa-like	0.90032	0.757323	1.04332	1.37764	0.462197	1	1	0	0	2	0	1	2
LOC118210346	118210346	NADPH--cytochrome P450 reductase-like, transcript variant X1	0.826428	0.609539	1.04332	1.71165	0.775388	1	1	2	0	0	0	1	2
LOC118210347	118210347	ATP-binding cassette sub-family G member 1-like, transcript variant X1	10.3524	4.86588	15.839	3.25511	1.70271	0.133538	1	0	6	8	16	15	17
LOC118210351	118210351	fasciculation and elongation protein zeta-1-like, transcript variant X1	0.957456	1.29563	0.619287	0.477983	-1.06497	0.904134	1	1	2	1	2	0	0
LOC118210355	118210355	vascular cell adhesion protein 1-like, transcript variant X1	0.183273	0	0.366545	Inf	Inf	1	1	0	0	0	0	0	1
LOC118210360	118210360	CCN family member 2-like	0.459146	0.918291	0	0	#NAME?	0.760454	1	0	3	0	0	0	0
LOC118210364	118210364	latent-transforming growth factor beta-binding protein 2-like	0.153049	0.306097	0	0	#NAME?	0.998528	1	0	1	0	0	0	0
LOC118210370	118210370	caspase-1-like	0.344444	0.378662	0.310227	0.819273	-0.287584	1	1	0	0	1	0	1	0
LOC118210375	118210375	claudin-8-like	0.183273	0	0.366545	Inf	Inf	1	1	0	0	0	0	0	1
LOC118210377	118210377	mitogen-activated protein kinase kinase kinase kinase 5-like	0.153049	0.306097	0	0	#NAME?	0.998528	1	0	1	0	0	0	0
LOC118210378	118210378	myb/SANT-like DNA-binding domain-containing protein 2	13.9378	12.9404	14.9352	1.15415	0.206831	0.833178	1	10	15	14	19	15	12
LOC118210382	118210382	uncharacterized LOC118210382	0.189331	0.378662	0	0	#NAME?	0.998527	1	0	0	1	0	0	0
LOC118210390	118210390	CUGBP Elav-like family member 3, transcript variant X1	0.619287	0	1.23857	Inf	Inf	0.650678	1	0	0	0	4	0	0
LOC118210391	118210391	secreted frizzled-related protein 2-like	26.1497	25.3556	26.9438	1.06264	0.0876497	0.907464	1	33	24	21	28	40	16
LOC118210396	118210396	uncharacterized LOC118210396	0.153049	0.306097	0	0	#NAME?	0.998528	1	0	1	0	0	0	0
LOC118210397	118210397	uncharacterized LOC118210397, transcript variant X1	0.154822	0	0.309644	Inf	Inf	1	1	0	0	0	1	0	0
LOC118210400	118210400	neprilysin-like, transcript variant X1	0.183273	0	0.366545	Inf	Inf	1	1	0	0	0	0	0	1
LOC118210403	118210403	complement C1q and tumor necrosis factor-related protein 9-like	0.619871	0	1.23974	Inf	Inf	0.650481	1	0	0	0	2	2	0
LOC118210408	118210408	mucin-5AC, transcript variant X1	16.5445	22.5468	10.5423	0.467575	-1.09673	0.411744	1	14	9	41	6	2	22
LOC118210410	118210410	TPA-induced transmembrane protein, transcript variant X1	12.9693	8.83964	17.099	1.93435	0.95185	0.538876	1	28	1	0	34	20	1
LOC118210416	118210416	T-cell surface glycoprotein CD3 epsilon chain-like	0.304769	0.609539	0	0	#NAME?	0.880213	1	2	0	0	0	0	0
LOC118210417	118210417	apolipoprotein A-I-1-like	0.843127	0.757323	0.928931	1.2266	0.294662	1	1	0	0	2	3	0	0
LOC118210418	118210418	zinc/cadmium resistance protein, transcript variant X1	0.310227	0	0.620455	Inf	Inf	0.881079	1	0	0	0	0	2	0
LOC118210421	118210421	dolichyl-diphosphooligosaccharide--protein glycosyltransferase subunit STT3A-like, transcript variant X1	150.32	164.322	136.317	0.829573	-0.269559	0.649172	1	166	233	112	208	168	54
LOC118210423	118210423	lysosomal amino acid transporter 1 homolog	1492.46	1687.18	1297.73	0.769173	-0.37862	0.476821	1	1827	1502	1771	931	2174	914
LOC118210424	118210424	ubiquitin carboxyl-terminal hydrolase 2-like, transcript variant X1	8.29544	8.13657	8.4543	1.03905	0.0552632	0.961597	1	6	7	11	10	9	7
LOC118210427	118210427	myotonin-protein kinase-like, transcript variant X1	0.153049	0.306097	0	0	#NAME?	0.998528	1	0	1	0	0	0	0
LOC118210428	118210428	WD repeat and SOCS box-containing protein 1	5.01307	7.23934	2.78679	0.384951	-1.37725	0.425692	1	14	6	3	9	0	0
LOC118210429	118210429	sialate O-acetylesterase-like	1.75135	2.88284	0.619871	0.215021	-2.21745	0.576427	1	1	1	6	1	1	0
LOC118210434	118210434	mitochondrial intermediate peptidase-like	34.4551	43.8609	25.0494	0.571109	-0.808161	0.241194	1	80	29	28	34	9	32
LOC118210435	118210435	tumor necrosis factor receptor superfamily member 19-like, transcript variant X1	8.24449	8.73426	7.75472	0.887851	-0.17161	0.960857	1	5	5	15	0	12	11
LOC118210436	118210436	THAP domain-containing protein 5-like	54.2618	59.9666	48.5569	0.809733	-0.304482	0.57509	1	78	70	39	52	29	64
LOC118210437	118210437	GRB10-interacting GYF protein 2-like, transcript variant X1	18.6329	27.0375	10.2284	0.378303	-1.40239	0.427176	1	76	4	7	14	6	11
LOC118210438	118210438	uncharacterized protein KIAA1522-like, transcript variant X1	35.0651	34.4791	35.6511	1.03399	0.0482252	0.95346	1	42	30	33	38	38	33
LOC118210445	118210445	contactin-5-like, transcript variant X1	208.46	148.879	268.042	1.8004	0.848315	0.125051	1	161	190	110	148	428	244
LOC118210446	118210446	A disintegrin and metalloproteinase with thrombospondin motifs 15-like	0.153049	0.306097	0	0	#NAME?	0.998528	1	0	1	0	0	0	0
LOC118210449	118210449	syncoilin-like	0.309935	0	0.619871	Inf	Inf	0.881164	1	0	0	0	1	1	0
LOC118210451	118210451	histone H3.3A	1861.53	1677.1	2045.96	1.21993	0.286803	0.574085	1	1819	1696	1594	2040	1670	2445
LOC118210453	118210453	multidrug and toxin extrusion protein 1-like, transcript variant X1	13.5563	11.9193	15.1934	1.27469	0.350145	0.847283	1	2	32	4	10	13	22
LOC118210458	118210458	uncharacterized LOC118210458	3.32427	4.7326	1.91593	0.404837	-1.30459	0.547676	1	3	10	2	3	2	1
LOC118210459	118210459	porphobilinogen deaminase-like	173.251	154.808	191.694	1.23827	0.308325	0.866672	1	79	364	51	47	200	314
LOC118210465	118210465	small nucleolar RNA SNORD15	1.3132	1.89331	0.73309	0.387201	-1.36885	0.799416	1	0	0	5	0	0	2
LOC118210466	118210466	small nucleolar RNA SNORD15	0.308162	0.306097	0.310227	1.01349	0.0193365	1	1	0	1	0	0	1	0
LOC118210467	118210467	small nucleolar RNA SNORD15	0.926494	0.304769	1.54822	5.07996	2.34482	0.7107	1	1	0	0	5	0	0
LOC118210469	118210469	small nucleolar RNA SNORD15	0.155114	0	0.310227	Inf	Inf	1	1	0	0	0	0	1	0
LOC118210470	118210470	small Cajal body-specific RNA 6	0.153049	0.306097	0	0	#NAME?	0.998528	1	0	1	0	0	0	0
LOC118210471	118210471	small Cajal body-specific RNA 6	0.647738	0	1.29548	Inf	Inf	0.641236	1	0	0	0	3	0	1
LOC118210472	118210472	small Cajal body-specific RNA 6	0.308162	0.306097	0.310227	1.01349	0.0193365	1	1	0	1	0	0	1	0
LOC118210484	118210484	immunoglobulin alpha-2 heavy chain-like	0.155114	0	0.310227	Inf	Inf	1	1	0	0	0	0	1	0
LOC118210487	118210487	uncharacterized LOC118210487	119.792	194.686	44.8977	0.230616	-2.11644	0.193163	1	105	482	40	43	51	43
LOC118210488	118210488	scm-like with four MBT domains protein 1, transcript variant X1	124.18	116.099	132.261	1.1392	0.188022	0.653112	1	105	83	155	97	209	102
LOC118210490	118210490	transcription factor SOX-13-like, transcript variant X1	78.5807	78.6727	78.4886	0.99766	-0.00337989	0.941918	1	85	66	86	88	112	45
LOC118210491	118210491	kinesin-like protein KIF26A, transcript variant X1	398.144	431.601	364.686	0.84496	-0.243045	0.676622	1	343	471	483	342	475	304
LOC118210492	118210492	immunoglobulin superfamily member 21-like	26.8874	31.0856	22.6891	0.729891	-0.454248	0.645112	1	38	13	41	22	37	12
LOC118210494	118210494	microtubule-associated protein RP/EB family member 1-like	3.68046	3.72724	3.63369	0.974901	-0.0366724	1	1	2	4	5	7	0	4
LOC118210500	118210500	putative RNA-binding protein 15B	152.168	111.944	192.392	1.71864	0.781269	0.141799	1	133	70	132	170	200	212
LOC118210505	118210505	NSFL1 cofactor p47-like	155.317	141.898	168.737	1.18914	0.249924	0.626149	1	81	232	122	221	178	123
LOC118210513	118210513	properdin-like	18.9484	14.9458	22.9509	1.5356	0.618803	0.738743	1	11	2	29	2	7	55
LOC118210516	118210516	sal-like protein 4, transcript variant X1	1128.15	1227.43	1028.87	0.838228	-0.254586	0.578657	1	1742	864	1141	631	1322	1155
LOC118210519	118210519	homeobox protein TGIF2, transcript variant X1	3602.38	3593.17	3611.59	1.00513	0.00737676	0.956808	1	3209	3625	3976	3179	4240	3579
LOC118210520	118210520	myelin transcription factor 1-like, transcript variant X1	3.37188	3.64149	3.10227	0.851924	-0.231203	1	1	0	2	8	0	10	0
LOC118210527	118210527	minor histocompatibility antigen H13-like, transcript variant X1	9.48136	4.96348	13.9992	2.82045	1.49593	0.241859	1	5	10	1	28	3	12
LOC118210530	118210530	msx2-interacting protein-like, transcript variant X1	64.8432	87.4384	42.2481	0.483176	-1.04938	0.0933602	1	126	60	81	41	48	40
LOC118210531	118210531	ephrin type-A receptor 2-like	16.3612	28.1539	4.56845	0.162267	-2.62356	0.00954817	1	43	17	26	0	10	4
LOC118210532	118210532	rho guanine nucleotide exchange factor 19-like, transcript variant X1	1.41726	1.90384	0.930682	0.488845	-1.03255	0.834442	1	4	1	1	0	3	0
LOC118210538	118210538	protein FAM131C-like, transcript variant X1	10.5195	14.8666	6.17241	0.415185	-1.26817	0.259408	1	21	19	7	6	8	5
LOC118210540	118210540	pleckstrin homology domain-containing family M member 2-like	924.888	1020.05	829.727	0.813419	-0.297929	0.549537	1	956	906	1192	423	766	1258
LOC118210545	118210545	EEF1A lysine methyltransferase 3-like	65.191	102.878	27.5043	0.26735	-1.9032	0.0492589	1	161	156	16	31	14	37
LOC118210546	118210546	uncharacterized LOC118210546	0.310227	0	0.620455	Inf	Inf	0.881079	1	0	0	0	0	2	0
LOC118210551	118210551	uncharacterized LOC118210551	0.154822	0	0.309644	Inf	Inf	1	1	0	0	0	1	0	0
LOC118210557	118210557	leucine-rich repeat-containing protein 3-like, transcript variant X1	1.11826	0.378662	1.85786	4.90639	2.29466	0.622726	1	0	0	1	6	0	0
LOC118210558	118210558	T-complex protein 11-like protein 1, transcript variant X1	5.22585	4.33677	6.11492	1.41002	0.495711	0.762806	1	4	4	5	8	7	4
LOC118210559	118210559	cytochrome c1, heme protein, mitochondrial	907.656	810.117	1005.2	1.2408	0.311273	0.463722	1	475	970	973	888	1385	820
LOC118210560	118210560	rho-related GTP-binding protein Rho6-like	4.18422	5.54931	2.81914	0.508017	-0.977052	0.611208	1	1	6	9	1	1	6
LOC118210566	118210566	pleckstrin homology domain-containing family G member 4B-like, transcript variant X1	0.155114	0	0.310227	Inf	Inf	1	1	0	0	0	0	1	0
LOC118210569	118210569	potassium voltage-gated channel subfamily G member 1-like, transcript variant X1	3.07322	4.73658	1.40986	0.297654	-1.74829	0.41022	1	0	13	2	0	1	3
LOC118210573	118210573	zinc finger protein Eos-like, transcript variant X1	645.546	809.97	481.122	0.594	-0.751465	0.352753	1	230	1018	1131	335	647	482
LOC118210574	118210574	limb region 1 homolog-like protein	2252.83	2179.73	2325.92	1.06707	0.0936517	0.817201	1	1929	2563	2132	2544	2646	1957
LOC118210576	118210576	protein-serine O-palmitoleoyltransferase porcupine-like, transcript variant X1	888.343	858.445	918.241	1.06966	0.0971469	0.91923	1	831	1173	650	987	564	1194
LOC118210584	118210584	uncharacterized LOC118210584	52.155	39.473	64.837	1.64257	0.715952	0.215655	1	31	35	51	94	88	23
LOC118210586	118210586	HIG1 domain family member 1A, mitochondrial-like	72.5261	74.6102	70.442	0.944134	-0.0829358	0.822731	1	115	81	39	50	85	78
LOC118210587	118210587	uncharacterized LOC118210587	2.15301	2.58594	1.72009	0.66517	-0.588205	0.853404	1	6	0	2	0	2	3
LOC118210594	118210594	cytochrome b-c1 complex subunit 1, mitochondrial-like	179.776	195.39	164.161	0.840168	-0.25125	0.699912	1	88	260	235	183	187	135
LOC118210598	118210598	polypeptide N-acetylgalactosaminyltransferase 6-like, transcript variant X1	6.2217	7.00059	5.44282	0.77748	-0.363123	0.869165	1	6	7	8	0	14	3
LOC118210604	118210604	synaptophysin-like	49.7891	39.5642	60.0141	1.51688	0.601108	0.354496	1	12	27	73	90	41	53
LOC118210605	118210605	methyltransferase-like protein 7A	0.495428	0.990856	0	0	#NAME?	0.74807	1	0	2	1	0	0	0
LOC118210606	118210606	voltage-dependent L-type calcium channel subunit alpha-1D-like	4.57967	0	9.15933	Inf	Inf	0.0121774	1	0	0	0	9	4	14
LOC118210610	118210610	pleckstrin homology domain-containing family G member 5-like, transcript variant X1	2.29231	2.35905	2.22557	0.943421	-0.0840259	1	1	1	3	3	4	2	1
LOC118210611	118210611	ubiquinol-cytochrome-c reductase complex assembly factor 1	561.928	483.714	640.142	1.32339	0.404237	0.425894	1	534	602	361	880	527	557
LOC118210615	118210615	DNA-binding protein inhibitor ID-1-like	265.528	297.889	233.166	0.782728	-0.353418	0.627592	1	629	243	84	104	161	412
LOC118210617	118210617	cysteine/serine-rich nuclear protein 2-like, transcript variant X1	74.6523	62.4589	86.8458	1.39045	0.475547	0.494954	1	76	69	48	60	70	127
LOC118210630	118210630	transcription factor HES-4-B-like	16.6187	15.9288	17.3087	1.08663	0.119854	0.949092	1	10	26	13	10	21	21
LOC118210635	118210635	kinesin-like protein KIF3B, transcript variant X1	51.8163	51.1716	52.4611	1.0252	0.0359052	0.976266	1	83	40	36	83	39	40
LOC118210636	118210636	zinc finger protein PLAGL2-like, transcript variant X1	47.8002	49.7403	45.8602	0.921992	-0.117174	0.845738	1	51	61	41	36	54	49
LOC118210637	118210637	proteasome subunit alpha type-7-like	23.9054	28.3072	19.5036	0.688998	-0.537427	0.562713	1	13	35	36	19	25	16
LOC118210638	118210638	inhibin beta B chain	0.153049	0.306097	0	0	#NAME?	0.998528	1	0	1	0	0	0	0
LOC118210639	118210639	contactin-4, transcript variant X1	2.68043	1.52783	3.83303	2.50881	1.327	0.622295	1	2	3	0	4	6	2
LOC118210641	118210641	transmembrane protein 43, transcript variant X1	149.721	140.755	158.687	1.1274	0.173003	0.695308	1	93	199	136	242	166	88
LOC118210644	118210644	rho-related GTP-binding protein RhoA-B-like, transcript variant X1	955.44	946.769	964.112	1.01832	0.0261885	0.967977	1	983	1043	866	1043	897	990
LOC118210648	118210648	uncharacterized LOC118210648	1.13578	0.609539	1.66202	2.72669	1.44715	0.816342	1	2	0	0	3	0	2
LOC118210649	118210649	amphoterin-induced protein 1-like	1.22446	2.1387	0.310227	0.145054	-2.78533	0.556992	1	3	4	0	0	1	0
LOC118210652	118210652	activin receptor type-1B-like	38.5241	40.8003	36.2479	0.888424	-0.17068	0.795418	1	37	68	23	31	54	27
LOC118210654	118210654	von Willebrand factor A domain-containing protein 1-like, transcript variant X1	568.287	510.334	626.239	1.22711	0.295269	0.511099	1	444	499	587	730	600	584
LOC118210660	118210660	zinc fingers and homeoboxes protein 3-like, transcript variant X1	236.642	232.866	240.418	1.03243	0.0460439	0.989594	1	487	120	126	322	209	207
LOC118210662	118210662	zinc finger protein 467-like, transcript variant X1	1122.8	1142.66	1102.93	0.965234	-0.05105	0.884039	1	1718	846	951	1097	1072	1175
LOC118210663	118210663	cadherin-22-like, transcript variant X1	41.119	31.9407	50.2972	1.5747	0.65508	0.472743	1	19	31	44	24	111	23
LOC118210664	118210664	filamin-B, transcript variant X1	391.05	417.703	364.397	0.872382	-0.196968	0.677749	1	364	542	372	342	376	387
LOC118210666	118210666	nucleolar protein 4-like, transcript variant X1	3.785	3.56627	4.00373	1.12267	0.16693	0.941226	1	2	1	7	1	6	5
LOC118210667	118210667	cytochrome c oxidase subunit 6C-1	145.567	144.619	146.514	1.0131	0.0187813	0.965086	1	130	202	114	126	226	102
LOC118210672	118210672	paramyosin-like	0.613967	0.918291	0.309644	0.337195	-1.56834	0.895124	1	0	3	0	1	0	0
LOC118210676	118210676	metalloproteinase inhibitor 2-like	3.14245	3.49636	2.78854	0.797557	-0.326341	0.999912	1	0	4	6	6	3	0
LOC118210679	118210679	uncharacterized LOC118210679, transcript variant X1	0.155114	0	0.310227	Inf	Inf	1	1	0	0	0	0	1	0
LOC118210681	118210681	high mobility group protein HMG-I/HMG-Y-like, transcript variant X1	31.584	42.3239	20.8441	0.492491	-1.02183	0.269329	1	78	47	11	43	16	7
LOC118210686	118210686	uridine-cytidine kinase-like 1, transcript variant X1	16.3488	12.534	20.1636	1.60871	0.685901	0.753904	1	12	29	0	2	63	0
LOC118210687	118210687	solute carrier family 25 member 33-like	46.4413	45.752	47.1307	1.03013	0.0428325	0.94799	1	32	104	11	31	43	66
LOC118210689	118210689	coiled-coil domain-containing protein 39-like	0.342379	0.684759	0	0	#NAME?	0.86946	1	0	1	1	0	0	0
LOC118210692	118210692	ras-related protein Rab-5B-like	51.9146	56.0154	47.8137	0.853581	-0.2284	0.846456	1	23	50	89	71	23	51
LOC118210696	118210696	basic salivary proline-rich protein 1-like, transcript variant X1	0.366545	0	0.73309	Inf	Inf	0.865362	1	0	0	0	0	0	2
LOC118210697	118210697	laminin subunit beta-3-like, transcript variant X1	26.2735	29.4682	23.0787	0.783171	-0.352601	0.692517	1	18	40	31	30	22	19
LOC118210698	118210698	calcium/calmodulin-dependent protein kinase type 1D-like, transcript variant X1	19.8197	16.6637	22.9758	1.3788	0.463408	0.641783	1	15	16	19	10	18	39
LOC118210699	118210699	uncharacterized LOC118210699, transcript variant X1	4.34835	2.74956	5.94713	2.16294	1.11299	0.562884	1	4	5	0	6	12	1
LOC118210702	118210702	histone-binding protein RBBP4, transcript variant X1	719.926	666.472	773.379	1.16041	0.21463	0.600426	1	492	751	757	1101	691	595
LOC118210710	118210710	U6 snRNA-associated Sm-like protein LSm3	220.502	190.823	250.18	1.31105	0.390726	0.425632	1	155	166	245	425	244	117
LOC118210711	118210711	LIM domain and actin-binding protein 1-like, transcript variant X1	1390.4	1300.28	1480.52	1.13861	0.187275	0.68568	1	980	1450	1473	1243	1516	1706
LOC118210712	118210712	SPRY domain-containing protein 3-like	80.0248	85.4622	74.5874	0.872753	-0.196355	0.756296	1	96	123	49	106	98	31
LOC118210713	118210713	insulin-like growth factor-binding protein 5, transcript variant X1	3.46446	6.61927	0.309644	0.0467791	-4.41799	0.0898984	1	8	5	7	1	0	0
LOC118210714	118210714	40S ribosomal protein S26, transcript variant X1	34.9916	52.2236	17.7596	0.340068	-1.5561	0.185472	1	30	116	20	11	25	18
LOC118210716	118210716	G-protein coupled receptor 61-like	0.155114	0	0.310227	Inf	Inf	1	1	0	0	0	0	1	0
LOC118210717	118210717	uncharacterized LOC118210717, transcript variant X1	4.59881	3.87502	5.32259	1.37357	0.457926	0.745983	1	0	4	7	13	3	1
LOC118210722	118210722	uncharacterized LOC118210722	0.768789	0.918291	0.619287	0.674391	-0.568343	0.999227	1	0	3	0	2	0	0
LOC118210726	118210726	mitochondrial glutamate carrier 1-like, transcript variant X1	1.73413	1.74818	1.72009	0.983932	-0.0233692	1	1	0	2	3	0	2	3
LOC118210727	118210727	CD9 antigen-like	6.52133	6.61927	6.4234	0.970408	-0.0433364	1	1	8	5	7	11	5	4
LOC118210729	118210729	uncharacterized LOC118210729	8.35398	13.0737	3.63427	0.277983	-1.84693	0.174269	1	7	11	20	6	1	4
LOC118210730	118210730	ubiquitin-conjugating enzyme E2 E1	4074.64	3925.02	4224.25	1.07624	0.105995	0.854505	1	4749	4403	2984	4559	4242	4083
LOC118210734	118210734	40S ribosomal protein S21, transcript variant X1	34.754	33.1414	36.3667	1.09732	0.133982	0.991303	1	23	73	10	14	17	73
LOC118210739	118210739	6-phosphofructo-2-kinase/fructose-2,6-bisphosphatase-like	1.48983	2.36037	0.619287	0.262368	-1.93033	0.656141	1	0	4	3	2	0	0
LOC118210743	118210743	heterogeneous nuclear ribonucleoprotein A1-like	1877.39	1809.1	1945.67	1.07549	0.104991	0.838223	1	2439	1646	1484	2672	1517	1767
LOC118210746	118210746	transcriptional repressor scratch 2-like	1.69047	2.14002	1.24091	0.579858	-0.78623	0.848981	1	2	5	0	0	4	0
LOC118210747	118210747	uncharacterized LOC118210747, transcript variant X1	0.189331	0.378662	0	0	#NAME?	0.998527	1	0	0	1	0	0	0
LOC118210748	118210748	NXPE family member 3-like	2.75487	5.50975	0	0	#NAME?	0.248546	1	0	18	0	0	0	0
LOC118210758	118210758	CAP-Gly domain-containing linker protein 4-like, transcript variant X1	53.4283	56.9536	49.9029	0.876201	-0.190666	0.91849	1	8	68	89	70	52	33
LOC118210759	118210759	protein Wnt-2b-A-like, transcript variant X1	0.378662	0.757323	0	0	#NAME?	0.859664	1	0	0	2	0	0	0
LOC118210761	118210761	uncharacterized LOC118210761	7.57827	3.96864	11.1879	2.81908	1.49522	0.324754	1	8	5	0	12	4	17
LOC118210763	118210763	von Willebrand factor A domain-containing protein 5B1-like	3.80962	7.61924	0	0	#NAME?	0.214099	1	25	0	0	0	0	0
LOC118210767	118210767	pre-miRNA 5'-monophosphate methyltransferase	40.7329	37.738	43.7279	1.15872	0.212537	0.751666	1	38	57	23	70	51	17
LOC118210768	118210768	MICOS complex subunit MIC10-like	82.2012	100.778	63.6244	0.631332	-0.663529	0.334706	1	37	139	124	39	87	67
LOC118210770	118210770	TBC1 domain family member 25-like	196.365	170.438	222.292	1.30424	0.383211	0.495337	1	190	213	125	209	248	220
LOC118210777	118210777	vesicular inhibitory amino acid transporter	0.609539	1.21908	0	0	#NAME?	0.652218	1	4	0	0	0	0	0
LOC118210778	118210778	G0/G1 switch protein 2-like, transcript variant X1	17.1394	20.9792	13.2997	0.633946	-0.657569	0.488838	1	35	4	24	18	6	16
LOC118210779	118210779	G0/G1 switch protein 2-like	0.189331	0.378662	0	0	#NAME?	0.998527	1	0	0	1	0	0	0
LOC118210782	118210782	tubby-related protein 1-like, transcript variant X1	1.52463	2.73904	0.310227	0.113262	-3.14227	0.467484	1	0	4	4	0	1	0
LOC118210784	118210784	junctophilin-2-like	1.59906	2.52134	0.676772	0.268418	-1.89745	0.594438	1	0	7	1	0	1	1
LOC118210785	118210785	adipolin-like	0.619287	0	1.23857	Inf	Inf	0.650678	1	0	0	0	4	0	0
LOC118210787	118210787	rho GTPase-activating protein 40, transcript variant X1	0.533775	0.757323	0.310227	0.409636	-1.28758	0.998922	1	0	0	2	0	1	0
LOC118210791	118210791	uncharacterized LOC118210791	8.91115	9.05487	8.76744	0.968258	-0.0465372	1	1	6	10	11	5	15	7
LOC118210794	118210794	cytochrome P450 11B, mitochondrial	1.22439	2.44878	0	0	#NAME?	0.355334	1	0	8	0	0	0	0
LOC118210795	118210795	acidic mammalian chitinase-like	9.19127	12.9695	5.41301	0.417364	-1.26062	0.363254	1	0	30	10	2	6	8
LOC118210796	118210796	uncharacterized LOC118210796, transcript variant X1	33.9497	48.0803	19.8192	0.41221	-1.27855	0.314492	1	77	0	65	5	1	49
LOC118210798	118210798	neurexophilin-4, transcript variant X1	8.00085	12.8994	3.10227	0.240497	-2.05591	0.132115	1	22	19	1	0	10	0
LOC118210804	118210804	mesencephalic astrocyte-derived neurotrophic factor-like	57.8158	62.3865	53.245	0.85347	-0.228588	0.713309	1	57	105	34	94	40	32
LOC118210808	118210808	uncharacterized LOC118210808	0.702866	0.306097	1.09964	3.59244	1.84496	0.887298	1	0	1	0	0	0	3
LOC118210812	118210812	NLR family CARD domain-containing protein 3-like, transcript variant X1	0.914308	1.82862	0	0	#NAME?	0.472874	1	6	0	0	0	0	0
LOC118210816	118210816	neuropeptides B/W receptor type 2-like	143.706	127.634	159.777	1.25183	0.324043	0.743068	1	166	55	159	135	53	277
LOC118210817	118210817	calcitonin gene-related peptide type 1 receptor-like	0.344444	0.378662	0.310227	0.819273	-0.287584	1	1	0	0	1	0	1	0
LOC118210820	118210820	peroxisome proliferator-activated receptor delta-like, transcript variant X1	18.5669	18.483	18.6509	1.00908	0.0130472	0.975966	1	28	9	19	31	15	12
LOC118210821	118210821	POU domain, class 6, transcription factor 1-like, transcript variant X1	3.92868	4.6442	3.21316	0.691865	-0.531438	0.834959	1	3	6	5	3	5	2
LOC118210825	118210825	uncharacterized protein KIAA1522-like, transcript variant X1	589.181	512.9	665.461	1.29745	0.375676	0.415062	1	519	596	455	816	845	411
LOC118210832	118210832	troponin C, skeletal muscle-like	0.366545	0	0.73309	Inf	Inf	0.865362	1	0	0	0	0	0	2
LOC118210835	118210835	fibronectin type III domain-containing protein 11-like	0.872762	1.74552	0	0	#NAME?	0.523648	1	2	0	3	0	0	0
LOC118210837	118210837	25-hydroxyvitamin D-1 alpha hydroxylase, mitochondrial	18.9136	9.61299	28.2142	2.93501	1.55336	0.0910016	1	4	20	6	25	40	22
LOC118210841	118210841	neuronal acetylcholine receptor subunit alpha-4-like	0.643156	0.609539	0.676772	1.1103	0.150952	1	1	2	0	0	0	1	1
LOC118210853	118210853	uncharacterized LOC118210853, transcript variant X1	4.36809	3.49503	5.24114	1.4996	0.584575	0.734136	1	1	3	6	7	4	5
LOC118210861	118210861	general receptor for phosphoinositides 1-associated scaffold protein-like	5.26852	7.15492	3.38211	0.472697	-1.08101	0.496207	1	11	5	6	3	2	5
LOC118210864	118210864	tyrosine-protein phosphatase non-receptor type 1-like, transcript variant X1	72.5861	44.0273	101.145	2.29732	1.19995	0.133935	1	64	43	30	104	45	150
LOC118210866	118210866	aquaporin-4-like, transcript variant X1	7.27656	4.96879	9.58432	1.9289	0.947782	0.516517	1	1	14	1	7	18	5
LOC118210869	118210869	uncharacterized LOC118210869, transcript variant X1	1.85283	0.918291	2.78738	3.0354	1.60188	0.63406	1	0	3	0	8	1	0
LOC118210870	118210870	tumor necrosis factor receptor superfamily member 9-like	1.70984	1.22041	2.19927	1.80208	0.849665	0.917755	1	3	1	0	0	0	6
LOC118210871	118210871	interactor of HORMAD1 protein 1-like, transcript variant X1	1.32659	1.9764	0.676772	0.342427	-1.54613	0.730915	1	4	0	2	0	1	1
LOC118210877	118210877	uncharacterized LOC118210877	0.154822	0	0.309644	Inf	Inf	1	1	0	0	0	1	0	0
LOC118210879	118210879	DAZ-associated protein 2-like	3235.83	3351.1	3120.56	0.931205	-0.102829	0.804172	1	4280	3089	2908	3352	2774	3334
LOC118210880	118210880	G-protein coupled receptor 22-like, transcript variant X1	0.723106	1.13599	0.310227	0.273091	-1.87255	0.883324	1	0	0	3	0	1	0
LOC118210882	118210882	small integral membrane protein 29-like, transcript variant X1	23.8613	33.0186	14.7041	0.445327	-1.16706	0.155216	1	37	50	17	29	9	8
LOC118210885	118210885	uncharacterized LOC118210885	1.44535	2.89071	0	0	#NAME?	0.275982	1	7	0	2	0	0	0
LOC118210888	118210888	uncharacterized LOC118210888, transcript variant X1	63.5314	59.4286	67.6342	1.13808	0.186596	0.846233	1	46	110	31	77	49	78
LOC118210892	118210892	chemokine-like protein TAFA-2	2.95659	3.2061	2.70709	0.844356	-0.244077	0.93665	1	0	8	2	0	4	4
LOC118210893	118210893	potassium voltage-gated channel subfamily A member 10-like	4.10139	4.11643	4.08635	0.992695	-0.0105779	1	1	6	5	2	5	7	1
LOC118210898	118210898	uncharacterized LOC118210898	1.70154	0.612194	2.79088	4.55881	2.18866	0.540441	1	0	2	0	2	7	0
LOC118210899	118210899	uncharacterized LOC118210899	0.465341	0	0.930682	Inf	Inf	0.760383	1	0	0	0	0	3	0
LOC118210901	118210901	uncharacterized LOC118210901	3.64677	3.88688	3.40666	0.876453	-0.190252	1	1	3	6	3	10	1	0
LOC118210909	118210909	aquaporin-4	2.00005	1.8326	2.16751	1.18275	0.242144	1	1	3	3	0	7	0	0
LOC118210916	118210916	uncharacterized LOC118210916, transcript variant X1	14.2131	11.8822	16.544	1.39233	0.477505	0.700482	1	18	11	8	15	10	24
LOC118210917	118210917	odorant receptor 131-2-like	0.464465	0	0.928931	Inf	Inf	0.760686	1	0	0	0	3	0	0
LOC118210919	118210919	uncharacterized LOC118210919	2.74523	4.55978	0.930682	0.204107	-2.2926	0.405014	1	0	5	8	0	3	0
LOC118210921	118210921	semaphorin-3F-like, transcript variant X1	2.3311	2.57674	2.08547	0.809343	-0.305176	0.999608	1	1	0	6	2	0	4
LOC118210927	118210927	uncharacterized LOC118210927, transcript variant X1	5.0502	2.66116	7.43924	2.79549	1.4831	0.393314	1	4	1	3	9	2	11
LOC118210928	118210928	alpha-1,3-galactosyltransferase 2-like, transcript variant X1	1.1312	1.21908	1.04332	0.855825	-0.224612	0.999393	1	4	0	0	0	1	2
LOC118210930	118210930	espin-like, transcript variant X1	2.20148	2.42896	1.974	0.812695	-0.299215	0.999682	1	3	0	4	0	4	2
LOC118210931	118210931	rho guanine nucleotide exchange factor 16-like, transcript variant X1	3.22221	3.42768	3.01673	0.880108	-0.184247	0.940262	1	9	1	1	1	4	4
LOC118210932	118210932	Y-box-binding protein 1-like	346.968	354.035	339.9	0.960072	-0.0587849	0.995349	1	261	418	387	449	423	190
LOC118210934	118210934	uncharacterized LOC118210934	0.183273	0	0.366545	Inf	Inf	1	1	0	0	0	0	0	1
LOC118210937	118210937	protein kinase C and casein kinase substrate in neurons protein 1-like, transcript variant X1	0.465341	0	0.930682	Inf	Inf	0.760383	1	0	0	0	0	3	0
LOC118210939	118210939	protein ILRUN-like, transcript variant X1	5.05797	4.56632	5.54962	1.21534	0.281355	0.90273	1	7	3	4	10	2	5
LOC118210940	118210940	suppressor of cytokine signaling 2-like	0.189331	0.378662	0	0	#NAME?	0.998527	1	0	0	1	0	0	0
LOC118210943	118210943	40S ribosomal protein S10	52.4884	68.1353	36.8415	0.540711	-0.88707	0.438757	1	34	164	20	28	53	32
LOC118210944	118210944	U1 small nuclear ribonucleoprotein C	3624.65	3699.85	3549.44	0.959346	-0.0598765	0.910851	1	3353	4085	3770	3056	4127	3609
LOC118210945	118210945	diphosphoinositol polyphosphate phosphohydrolase 1-like	99.1495	82.984	115.315	1.38961	0.474676	0.480204	1	149	51	58	186	62	105
LOC118210947	118210947	dynein regulatory complex subunit 2-like, transcript variant X1	0.465341	0	0.930682	Inf	Inf	0.760383	1	0	0	0	0	3	0
LOC118210952	118210952	cell division cycle-associated protein 7-like	3442.48	2572.9	4312.07	1.67596	0.744984	0.0987906	1	3403	1050	3207	3632	6021	3600
LOC118210953	118210953	poly(rC)-binding protein 2-like, transcript variant X1	1053.36	1114.28	992.433	0.890648	-0.167073	0.85292	1	933	831	1520	1132	1300	651
LOC118210956	118210956	uncharacterized LOC118210956	0.155114	0	0.310227	Inf	Inf	1	1	0	0	0	0	1	0
LOC118210957	118210957	dnaJ homolog subfamily C member 11	26.978	24.9004	29.0556	1.16687	0.222647	0.769772	1	36	22	19	34	42	15
LOC118210958	118210958	uncharacterized LOC118210958, transcript variant X1	62.727	63.1672	62.2868	0.986062	-0.0202496	1	1	101	39	54	64	92	38
LOC118210959	118210959	actin, alpha cardiac muscle-like	0.917627	1.83525	0	0	#NAME?	0.471956	1	1	5	0	0	0	0
LOC118210965	118210965	adenosine receptor A3-like	0.61685	0.304769	0.928931	3.04798	1.60785	0.896595	1	1	0	0	3	0	0
LOC118210967	118210967	uncharacterized LOC118210967	0.183273	0	0.366545	Inf	Inf	1	1	0	0	0	0	0	1
LOC118210968	118210968	uncharacterized protein C6orf132 homolog, transcript variant X1	1.72601	1.67561	1.77641	1.06015	0.0842723	1	1	0	3	2	0	1	4
LOC118210970	118210970	sodium-dependent neutral amino acid transporter SLC6A17-like	0.457154	0.914308	0	0	#NAME?	0.761152	1	3	0	0	0	0	0
LOC118210971	118210971	potassium voltage-gated channel subfamily C member 4-like, transcript variant X1	48.1309	48.9815	47.2804	0.965269	-0.0509977	0.942343	1	64	53	35	69	41	36
LOC118210972	118210972	homeobox protein aristaless-like 3, transcript variant X1	0.310227	0	0.620455	Inf	Inf	0.881079	1	0	0	0	0	2	0
LOC118210973	118210973	guanylyl cyclase-activating protein 1, transcript variant X1	6.98783	3.1177	10.858	3.48268	1.8002	0.492428	1	0	4	5	0	35	0
LOC118210975	118210975	ral GTPase-activating protein subunit beta-like, transcript variant X1	1980.52	1921.05	2040	1.06192	0.0866719	0.80254	1	1239	1941	2507	1606	2351	2219
LOC118210976	118210976	uncharacterized LOC118210976	0.642418	0.918291	0.366545	0.39916	-1.32496	0.891923	1	0	3	0	0	0	1
LOC118210981	118210981	calsyntenin-1-like, transcript variant X1	320.246	322.964	317.529	0.983169	-0.0244892	0.937313	1	394	382	227	399	298	277
LOC118210984	118210984	uncharacterized LOC118210984	0.306097	0.612194	0	0	#NAME?	0.879823	1	0	2	0	0	0	0
LOC118210985	118210985	retinoid-binding protein 7-like	0.378662	0.757323	0	0	#NAME?	0.859664	1	0	0	2	0	0	0
LOC118210990	118210990	cathepsin Z-like	288.305	224.46	352.149	1.56887	0.649727	0.186455	1	276	195	213	521	328	243
LOC118211004	118211004	Krueppel-like factor 15, transcript variant X1	6.99697	8.07719	5.91674	0.732525	-0.44905	0.757381	1	8	11	6	9	3	6
LOC118211007	118211007	ataxin-7, transcript variant X1	48.7241	48.7266	48.7216	0.999898	-0.000147657	0.951658	1	104	21	28	61	30	56
LOC118211010	118211010	uncharacterized LOC118211010	0.366545	0	0.73309	Inf	Inf	0.865362	1	0	0	0	0	0	2
LOC118211011	118211011	E3 ubiquitin-protein ligase RNF123, transcript variant X1	80.9984	78.2964	83.7004	1.06902	0.0962877	0.966764	1	124	68	52	39	95	115
LOC118211015	118211015	helicase ARIP4-like, transcript variant X1	74.2922	56.9905	91.5939	1.60718	0.684531	0.25779	1	23	47	94	148	66	69
LOC118211016	118211016	DNA-binding protein SATB1, transcript variant X1	1.2283	1.5265	0.930098	0.6093	-0.714775	0.914904	1	3	2	0	1	2	0
LOC118211018	118211018	uncharacterized LOC118211018, transcript variant X1	22.7727	21.7341	23.8114	1.09558	0.131694	0.852187	1	13	16	34	29	10	32
LOC118211019	118211019	transmembrane protein 106B-like, transcript variant X1	384.683	389.569	379.797	0.974916	-0.0366496	0.968716	1	319	365	477	454	458	265
LOC118211020	118211020	ras association domain-containing protein 1-like, transcript variant X1	0.344444	0.378662	0.310227	0.819273	-0.287584	1	1	0	0	1	0	1	0
LOC118211021	118211021	protein B4	54103.6	53038.2	55169.1	1.04018	0.0568301	0.92315	1	62146	58097	43085	62218	53912	52323
LOC118211022	118211022	cytochrome b561 domain-containing protein 2, transcript variant X1	176.14	184.725	167.556	0.907054	-0.14074	0.814772	1	190	157	208	207	122	179
LOC118211024	118211024	plexin-A1-like	83.2459	88.654	77.8379	0.877997	-0.187712	0.952678	1	63	50	143	45	167	33
LOC118211028	118211028	helicase with zinc finger domain 2-like, transcript variant X1	510.947	661.874	360.019	0.543939	-0.878482	0.0710169	1	566	906	560	495	195	399
LOC118211034	118211034	cryptochrome-1-like	27.4447	29.2464	25.6431	0.876796	-0.189687	0.826081	1	45	26	20	34	31	15
LOC118211036	118211036	tensin-2-like, transcript variant X1	40.7877	38.9175	42.6579	1.09611	0.132392	0.802832	1	31	27	56	16	79	36
LOC118211042	118211042	nuclear factor of activated T-cells, cytoplasmic 2-like, transcript variant X1	39.7052	51.3182	28.0922	0.547412	-0.869301	0.226203	1	58	53	46	41	26	20
LOC118211043	118211043	zona pellucida sperm-binding protein 3-like, transcript variant X1	264.637	232.185	297.088	1.27953	0.355618	0.6889	1	160	358	195	117	666	148
LOC118211044	118211044	uncharacterized LOC118211044	10.7167	7.08112	14.3523	2.02684	1.01924	0.370051	1	0	12	9	2	23	18
LOC118211045	118211045	CCAAT/enhancer-binding protein beta-like	167.888	193.404	142.373	0.736145	-0.441938	0.377502	1	257	204	139	159	123	150
LOC118211046	118211046	plasmanylethanolamine desaturase-like, transcript variant X1	54.4956	82.6147	26.3766	0.319273	-1.64714	0.0592317	1	140	107	19	30	9	39
LOC118211048	118211048	membrane-associated guanylate kinase, WW and PDZ domain-containing protein 1, transcript variant X1	10.1005	13.4075	6.79344	0.506691	-0.980823	0.415644	1	10	19	12	5	11	5
LOC118211052	118211052	constitutive coactivator of PPAR-gamma-like protein 1	148.275	147.482	149.069	1.01076	0.0154375	0.909073	1	136	146	162	196	175	93
LOC118211055	118211055	cadherin-like protein 26, transcript variant X1	0.189331	0.378662	0	0	#NAME?	0.998527	1	0	0	1	0	0	0
LOC118211058	118211058	mitochondrial tRNA methylthiotransferase CDK5RAP1-like	132.79	153.781	111.8	0.727003	-0.459966	0.458675	1	239	210	44	176	115	59
LOC118211059	118211059	bactericidal permeability-increasing protein-like, transcript variant X1	17.2411	17.859	16.6231	0.930797	-0.103461	0.857356	1	18	33	6	25	5	20
LOC118211060	118211060	bactericidal permeability-increasing protein-like, transcript variant X1	13.7324	15.6504	11.8144	0.754893	-0.405656	0.754922	1	8	11	26	0	5	28
LOC118211063	118211063	mitochondrial tRNA methylthiotransferase CDK5RAP1-like, transcript variant X1	6.73868	8.74346	4.7339	0.541422	-0.885173	0.544942	1	10	5	11	6	1	7
LOC118211066	118211066	band 4.1-like protein 1, transcript variant X1	16.6423	15.9473	17.3373	1.08716	0.120564	0.823745	1	3	12	30	10	27	16
LOC118211069	118211069	ADP-ribosylation factor 4	997.345	1056.81	937.877	0.887459	-0.172248	0.693125	1	1459	1270	590	1391	842	671
LOC118211072	118211072	copine-9-like, transcript variant X1	3.77034	5.25763	2.28306	0.434237	-1.20344	0.527301	1	14	2	1	2	3	2
LOC118211074	118211074	protein NDRG1-like, transcript variant X1	4.09208	3.05566	5.1285	1.67836	0.747054	0.741324	1	4	6	0	7	6	3
LOC118211075	118211075	uncharacterized LOC118211075, transcript variant X1	2.39319	2.13737	2.64902	1.23938	0.309623	1	1	4	3	0	3	2	3
LOC118211076	118211076	inositol hexakisphosphate kinase 2-like, transcript variant X1	53.5949	46.8564	60.3335	1.28763	0.364713	0.542362	1	15	80	47	76	69	42
LOC118211077	118211077	protein kinase C-binding protein 1-like, transcript variant X1	134.345	142.23	126.46	0.889124	-0.169544	0.849122	1	84	120	211	126	133	126
LOC118211082	118211082	monocarboxylate transporter 1-like, transcript variant X1	0.464465	0	0.928931	Inf	Inf	0.760686	1	0	0	0	3	0	0
LOC118211089	118211089	carboxy-terminal domain RNA polymerase II polypeptide A small phosphatase 2-like, transcript variant X1	14.9005	13.2583	16.5426	1.24772	0.319296	0.791857	1	25	11	6	19	19	13
LOC118211090	118211090	uncharacterized LOC118211090	1.47623	1.90915	1.04332	0.546484	-0.87175	0.830679	1	0	5	1	0	1	2
LOC118211092	118211092	acetyl-coenzyme A synthetase, cytoplasmic-like, transcript variant X1	1366.75	1199.02	1534.47	1.27977	0.35588	0.429544	1	1092	1192	1324	1817	1475	1403
LOC118211093	118211093	adenosine deaminase-like, transcript variant X1	0.684759	1.36952	0	0	#NAME?	0.627638	1	0	2	2	0	0	0
LOC118211097	118211097	membrane-associated guanylate kinase, WW and PDZ domain-containing protein 3-like, transcript variant X1	43.666	49.9064	37.4255	0.749915	-0.415202	0.535758	1	71	54	31	43	47	26
LOC118211105	118211105	uncharacterized LOC118211105	0.555876	0.378662	0.73309	1.936	0.953081	1	1	0	0	1	0	0	2
LOC118211108	118211108	platelet endothelial aggregation receptor 1-like, transcript variant X1	4.96367	4.42916	5.49818	1.24136	0.31192	1	1	1	11	2	0	0	15
LOC118211110	118211110	heterochromatin protein 1-binding protein 3-like, transcript variant X1	3980.29	3535.5	4425.09	1.25162	0.323793	0.48333	1	4399	2994	3376	5160	4514	3893
LOC118211113	118211113	solute carrier family 2, facilitated glucose transporter member 1-like	67.3407	59.5405	75.1409	1.26201	0.335727	0.578659	1	73	34	71	67	69	90
LOC118211120	118211120	interleukin-20-like, transcript variant X1	0.183273	0	0.366545	Inf	Inf	1	1	0	0	0	0	0	1
LOC118211124	118211124	uncharacterized LOC118211124	0.914972	1.82994	0	0	#NAME?	0.47269	1	5	1	0	0	0	0
LOC118211129	118211129	kinesin-like protein KIF1B, transcript variant X1	229.173	233.015	225.331	0.967024	-0.048377	0.923107	1	329	211	180	275	238	181
LOC118211130	118211130	draxin-B-like, transcript variant X1	1.86571	2.74558	0.985832	0.359062	-1.4777	0.632242	1	7	2	0	2	0	1
LOC118211131	118211131	type-1 angiotensin II receptor-associated protein-like, transcript variant X1	81.4414	69.7513	93.1315	1.33519	0.417049	0.467511	1	57	87	68	73	134	79
LOC118211132	118211132	AMP deaminase 2-like, transcript variant X1	11.0499	8.45718	13.6426	1.61314	0.689872	0.546242	1	7	12	7	11	20	11
LOC118211133	118211133	guanine nucleotide-binding protein G(i) subunit alpha-like, transcript variant X1	5520.92	5636.19	5405.65	0.959098	-0.0602506	0.892375	1	6679	5407	5138	6061	5015	5383
LOC118211135	118211135	guanine nucleotide-binding protein G(t) subunit alpha-2-like	0.79887	1.59774	0	0	#NAME?	0.54482	1	4	0	1	0	0	0
LOC118211137	118211137	ATP synthase F(0) complex subunit B1, mitochondrial-like	52.6986	78.4872	26.9099	0.342858	-1.54432	0.335739	1	33	205	15	37	25	21
LOC118211138	118211138	protein cereblon-like, transcript variant X1	38.3761	35.7708	40.9815	1.14567	0.196189	0.786589	1	34	36	38	36	43	45
LOC118211149	118211149	RNA-binding protein 15-like	4.33553	7.00846	1.6626	0.237228	-2.07565	0.255928	1	12	6	4	2	1	2
LOC118211152	118211152	ubiquitin carboxyl-terminal hydrolase 4-like, transcript variant X1	327.896	314.753	341.039	1.08351	0.115719	0.818992	1	358	297	303	310	387	341
LOC118211154	118211154	RNA-binding protein 5-like, transcript variant X1	50.458	56.8433	44.0727	0.775336	-0.367107	0.584906	1	118	41	22	55	34	45
LOC118211156	118211156	glutathione peroxidase 1-like	8.44304	8.9361	7.94998	0.889647	-0.168695	0.856164	1	10	18	1	4	11	9
LOC118211158	118211158	uncharacterized LOC118211158	36.2624	31.5262	40.9986	1.30046	0.379022	0.584959	1	51	25	22	59	52	18
LOC118211159	118211159	heat shock 70 kDa protein	40.8634	49.5281	32.1988	0.650111	-0.621241	0.558533	1	23	82	46	13	79	10
LOC118211160	118211160	heat shock 70 kDa protein-like	39.638	39.1275	40.1484	1.02609	0.0371574	0.891257	1	1	39	71	16	78	30
LOC118211161	118211161	uncharacterized LOC118211161	22.6532	44.9963	0.310227	0.00689451	-7.18034	0.135442	1	0	147	0	0	1	0
LOC118211163	118211163	agrin-like, transcript variant X1	52.2067	46.1452	58.2683	1.26272	0.33653	0.536112	1	18	45	71	90	72	22
LOC118211164	118211164	agrin-like, transcript variant X1	14.4802	5.62054	23.3398	4.15258	2.05401	0.0402248	1	2	4	10	16	25	29
LOC118211166	118211166	glucose-induced degradation protein 8-B homolog, transcript variant X1	331.404	379.892	282.915	0.744725	-0.425221	0.374016	1	503	431	250	369	240	257
LOC118211167	118211167	dnaJ homolog subfamily C member 5-like	683	568.588	797.413	1.40244	0.487943	0.290192	1	415	712	592	1089	758	614
LOC118211171	118211171	bromodomain adjacent to zinc finger domain protein 2A-like, transcript variant X1	326.936	385.871	268.001	0.694536	-0.525878	0.50036	1	816	176	220	196	211	387
LOC118211173	118211173	guanine nucleotide-binding protein G(I)/G(S)/G(T) subunit beta-1-like, transcript variant X1	237.165	390.185	84.1457	0.215656	-2.2132	0.0368497	1	317	776	148	102	69	85
LOC118211174	118211174	calglandulin-like	21.5134	22.3949	20.6319	0.921277	-0.118294	0.897416	1	36	20	14	19	31	14
LOC118211175	118211175	semaphorin-3F-like, transcript variant X1	29.2906	22.2708	36.3103	1.6304	0.705223	0.353899	1	39	3	25	19	52	39
LOC118211181	118211181	histone H1.10	1193.82	1282.1	1105.53	0.862285	-0.213764	0.561332	1	1751	1573	705	1248	678	1388
LOC118211182	118211182	actin-related protein 2/3 complex subunit 4-like	106.77	149.144	64.3957	0.43177	-1.21167	0.0654651	1	250	174	52	70	55	70
LOC118211184	118211184	mitogen-activated protein kinase 14A, transcript variant X1	2164.14	2130.78	2197.5	1.03131	0.0444813	0.868899	1	1377	2323	2641	2452	2071	2171
LOC118211185	118211185	protein SOGA1-like, transcript variant X1	8.89065	11.976	5.80528	0.484742	-1.04471	0.40912	1	2	26	9	7	7	4
LOC118211186	118211186	oxysterol-binding protein-related protein 2-like, transcript variant X1	59.1031	54.5967	63.6096	1.16508	0.22043	0.696483	1	82	46	41	71	107	23
LOC118211187	118211187	forkhead box protein J3-like, transcript variant X1	190.47	179.046	201.894	1.12761	0.173273	0.673749	1	135	213	192	333	179	118
LOC118211188	118211188	rootletin-like, transcript variant X1	63.2911	46.2227	80.3594	1.73853	0.797866	0.463163	1	67	41	35	57	32	144
LOC118211189	118211189	aquaporin-4-like, transcript variant X1	0.612194	1.22439	0	0	#NAME?	0.651309	1	0	4	0	0	0	0
LOC118211193	118211193	SUZ domain-containing protein 1-like	38.7485	37.85	39.647	1.04748	0.0669182	0.929375	1	51	37	29	54	42	27
LOC118211196	118211196	voltage-dependent L-type calcium channel subunit beta-4-like, transcript variant X1	98.6482	117.863	79.433	0.673941	-0.569305	0.336154	1	110	111	133	107	50	84
LOC118211202	118211202	troponin C, slow skeletal and cardiac muscles	4.63107	8.3332	0.928931	0.111473	-3.16523	0.234408	1	3	23	1	3	0	0
LOC118211206	118211206	uncharacterized LOC118211206	2.28144	1.60305	2.95983	1.84638	0.884696	0.789474	1	0	4	1	2	4	3
LOC118211216	118211216	calcium-binding and coiled-coil domain-containing protein 1-like, transcript variant X1	75.3378	77.4882	73.1875	0.944499	-0.0823788	0.928728	1	50	71	107	30	89	99
LOC118211218	118211218	uncharacterized LOC118211218	3.39794	2.9646	3.83128	1.29234	0.369987	0.883131	1	6	0	3	7	3	2
LOC118211221	118211221	nuclear receptor coactivator 3-like, transcript variant X1	101.545	84.9751	118.115	1.39	0.475086	0.404699	1	125	48	85	121	117	121
LOC118211223	118211223	CD63 antigen-like, transcript variant X1	75.2442	84.5758	65.9126	0.779331	-0.359692	0.572736	1	57	81	112	78	33	86
LOC118211225	118211225	ubiquitin-like modifier-activating enzyme 1, transcript variant X1	502.981	612.33	393.632	0.642844	-0.63746	0.168454	1	576	1015	333	453	337	406
LOC118211227	118211227	S-adenosylhomocysteine hydrolase-like protein 1, transcript variant X1	556.718	585.897	527.539	0.900397	-0.151367	0.726396	1	676	693	443	529	551	526
LOC118211229	118211229	homeodomain-interacting protein kinase 1-like, transcript variant X1	60.1126	60.8031	59.4221	0.977287	-0.0331454	0.968644	1	75	25	80	43	99	42
LOC118211235	118211235	uncharacterized LOC118211235, transcript variant X1	0.155114	0	0.310227	Inf	Inf	1	1	0	0	0	0	1	0
LOC118211238	118211238	filaggrin-2-like, transcript variant X1	24.3021	26.6497	21.9545	0.823816	-0.279606	0.714246	1	59	11	14	23	23	21
LOC118211239	118211239	serine/threonine-protein kinase 38, transcript variant X1	75.6381	107.013	44.2628	0.413619	-1.27362	0.167764	1	199	29	99	17	56	59
LOC118211240	118211240	glucose-6-phosphate 1-dehydrogenase-like, transcript variant X1	171.21	217.091	125.33	0.577312	-0.792576	0.129443	1	311	287	91	138	180	73
LOC118211249	118211249	transcription factor Sp5-like	3.28258	2.73505	3.83011	1.40038	0.485817	0.819898	1	3	1	4	9	1	2
LOC118211251	118211251	retinoic acid receptor gamma-A, transcript variant X1	9.31482	15.3602	3.26948	0.212854	-2.23206	0.086754	1	8	15	22	3	4	3
LOC118211252	118211252	protein-S-isoprenylcysteine O-methyltransferase-like	672.955	645.764	700.145	1.08421	0.116648	0.793956	1	454	882	627	792	722	630
LOC118211254	118211254	potassium-transporting ATPase alpha chain 1, transcript variant X1	3.85693	4.64022	3.07363	0.66239	-0.594247	0.773579	1	6	3	5	0	4	5
LOC118211255	118211255	ataxin-1-like, transcript variant X1	0.549818	0	1.09964	Inf	Inf	0.732759	1	0	0	0	0	0	3
LOC118211256	118211256	bone morphogenetic protein 7-like, transcript variant X1	0.519594	0.306097	0.73309	2.39496	1.26	1	1	0	1	0	0	0	2
LOC118211257	118211257	mRNA export factor-like, transcript variant X1	564.754	568.731	560.778	0.986016	-0.0203165	0.994318	1	269	1057	431	869	548	332
LOC118211259	118211259	sodium-dependent lysophosphatidylcholine symporter 1-like, transcript variant X1	0.614259	0.918291	0.310227	0.337831	-1.56563	0.895091	1	0	3	0	0	1	0
LOC118211260	118211260	peptidyl-prolyl cis-trans isomerase FKBP1A-like	94.9895	142.021	47.9577	0.33768	-1.56627	0.0698511	1	124	270	57	68	43	37
LOC118211262	118211262	homeobox protein Hox-C11a-like	0.155114	0	0.310227	Inf	Inf	1	1	0	0	0	0	1	0
LOC118211263	118211263	homeobox protein Hox-C10-like	0.304769	0.609539	0	0	#NAME?	0.880213	1	2	0	0	0	0	0
LOC118211264	118211264	homeobox protein Hox-C13a-like, transcript variant X1	14.6196	12.2714	16.9678	1.38271	0.467502	0.687802	1	22	12	5	15	22	15
LOC118211266	118211266	homeobox protein Hox-C12a-like	3.41751	3.05832	3.77671	1.2349	0.304393	0.943722	1	2	8	0	4	7	1
LOC118211268	118211268	homeobox protein Hox-C9a-like	0.155114	0	0.310227	Inf	Inf	1	1	0	0	0	0	1	0
LOC118211269	118211269	homeobox protein Hox-C8a, transcript variant X1	1.41194	1.52783	1.29606	0.848301	-0.237352	0.999562	1	2	3	0	2	1	1
LOC118211270	118211270	homeobox protein Hox-C5a-like	0.308162	0.306097	0.310227	1.01349	0.0193365	1	1	0	1	0	0	1	0
LOC118211271	118211271	homeobox protein Hox-C6a-like, transcript variant X1	2.1454	2.43294	1.85786	0.763629	-0.389056	0.999715	1	0	3	4	6	0	0
LOC118211274	118211274	multiple epidermal growth factor-like domains protein 8, transcript variant X1	10.4916	5.81584	15.1673	2.60793	1.3829	0.63312	1	0	19	0	4	0	38
LOC118211277	118211277	SWI/SNF-related matrix-associated actin-dependent regulator of chromatin subfamily D member 1-like	5626.07	5497.2	5754.95	1.04689	0.0661064	0.916493	1	6003	6033	4809	4805	6369	6251
LOC118211278	118211278	glycerol-3-phosphate dehydrogenase [NAD(+)], cytoplasmic-like	2.21265	2.59258	1.83273	0.706912	-0.500397	0.851355	1	1	5	2	0	0	5
LOC118211279	118211279	deoxynucleoside triphosphate triphosphohydrolase SAMHD1-like, transcript variant X1	12.6898	21.2657	4.11403	0.193459	-2.3699	0.0270965	1	19	32	15	5	0	7
LOC118211287	118211287	protein phosphatase 1 regulatory subunit 15B	24.6034	31.0249	18.1819	0.58604	-0.770928	0.308461	1	46	37	15	12	23	20
LOC118211289	118211289	butyrophilin subfamily 1 member A1-like	0.189331	0.378662	0	0	#NAME?	0.998527	1	0	0	1	0	0	0
LOC118211292	118211292	la-related protein 4-like, transcript variant X1	16.4552	16.2863	16.6241	1.02074	0.0296133	0.949206	1	14	17	18	25	18	9
LOC118211293	118211293	E3 ubiquitin-protein ligase NRDP1-like, transcript variant X1	153.867	164.61	143.124	0.869476	-0.201781	0.728802	1	170	178	154	229	91	120
LOC118211297	118211297	serine incorporator 1-like	148.09	172.272	123.908	0.719258	-0.475419	0.32691	1	299	155	89	99	134	141
LOC118211298	118211298	NCK-interacting protein with SH3 domain-like, transcript variant X1	917.144	752.948	1081.34	1.43614	0.522198	0.277145	1	786	768	735	1295	969	1036
LOC118211301	118211301	intersectin-2-like, transcript variant X1	1026.7	1023.47	1029.92	1.0063	0.00906668	0.960164	1	1173	904	1028	1174	1067	915
LOC118211302	118211302	tumor protein D54-like, transcript variant X1	306.645	313.695	299.596	0.955054	-0.0663456	0.872434	1	350	398	225	394	257	267
LOC118211303	118211303	pancreatic progenitor cell differentiation and proliferation factor B-like	511.941	588.055	435.826	0.741132	-0.432198	0.357588	1	690	936	241	374	351	576
LOC118211304	118211304	histone deacetylase 7-like, transcript variant X1	0.993658	1.36686	0.620455	0.453926	-1.13947	0.901952	1	2	0	2	0	2	0
LOC118211305	118211305	twist-related protein 2-like, transcript variant X1	43.9615	53.4306	34.4924	0.645555	-0.631387	0.492158	1	52	30	75	46	57	7
LOC118211306	118211306	acid-sensing ion channel 1, transcript variant X1	94.216	65.3842	123.048	1.88192	0.912207	0.122551	1	57	95	50	127	134	115
LOC118211307	118211307	uncharacterized LOC118211307	0.464757	0	0.929514	Inf	Inf	0.760585	1	0	0	0	2	1	0
LOC118211309	118211309	voltage-dependent L-type calcium channel subunit alpha-1D-like, transcript variant X1	10.3878	4.32625	16.4493	3.80221	1.92684	0.120889	1	0	3	9	35	11	6
LOC118211310	118211310	protein FAM8A1-like	36.7702	52.0607	21.4796	0.412587	-1.27723	0.108817	1	98	49	19	14	21	29
LOC118211311	118211311	formin-like protein 3, transcript variant X1	0.612194	1.22439	0	0	#NAME?	0.651309	1	0	4	0	0	0	0
LOC118211312	118211312	low-density lipoprotein receptor-related protein 1-like, transcript variant X1	510.637	484.684	536.591	1.1071	0.146779	0.663417	1	344	349	721	754	586	331
LOC118211321	118211321	serine/threonine-protein kinase 35-like, transcript variant X1	2676.54	2436.95	2916.13	1.19663	0.258977	0.596071	1	1903	3496	2078	2987	3167	2752
LOC118211323	118211323	serine/threonine-protein kinase Nek4-like, transcript variant X1	16.2542	17.8272	14.6813	0.823534	-0.2801	0.74304	1	42	9	6	19	13	13
LOC118211326	118211326	arf-GAP with coiled-coil, ANK repeat and PH domain-containing protein 3-like, transcript variant X1	88.062	67.3274	108.797	1.61593	0.692369	0.237436	1	86	70	52	99	155	82
LOC118211331	118211331	uncharacterized protein C20orf85-like	0.767308	1.22439	0.310227	0.253373	-1.98066	0.798986	1	0	4	0	0	1	0
LOC118211333	118211333	homeobox protein ANF-1-like	4.95182	3.67316	6.23047	1.69621	0.762318	0.714651	1	0	12	0	3	10	6
LOC118211334	118211334	uncharacterized LOC118211334, transcript variant X1	6.98629	5.94115	8.03143	1.35183	0.434915	0.756845	1	3	9	6	10	10	5
LOC118211335	118211335	type 2 phosphatidylinositol 4,5-bisphosphate 4-phosphatase-like	125.57	131.559	119.582	0.908959	-0.137712	0.803774	1	101	208	98	126	151	92
LOC118211337	118211337	NACHT, LRR and PYD domains-containing protein 3-like	0.153049	0.306097	0	0	#NAME?	0.998528	1	0	1	0	0	0	0
LOC118211340	118211340	YTH domain-containing family protein 1-like	110.351	127.358	93.3448	0.732935	-0.448244	0.632583	1	302	56	48	141	55	89
LOC118211341	118211341	cyclic AMP-dependent transcription factor ATF-7-like, transcript variant X1	21.8474	19.462	24.2329	1.24514	0.316306	0.689019	1	25	9	24	33	18	23
LOC118211344	118211344	negative elongation factor D-like	0.609539	1.21908	0	0	#NAME?	0.652218	1	4	0	0	0	0	0
LOC118211345	118211345	cathepsin Z-like	43.7327	46.5357	40.9297	0.879532	-0.185191	0.816351	1	31	89	26	79	20	28
LOC118211347	118211347	dnaJ homolog subfamily C member 16-like	2250.88	2252.64	2249.12	0.998438	-0.00225554	0.994994	1	2069	2308	2418	1627	2515	2633
LOC118211348	118211348	cytidine deaminase-like	75.7609	87.0374	64.4843	0.740881	-0.432687	0.458301	1	117	106	50	67	89	44
LOC118211351	118211351	zinc finger E-box-binding homeobox 2-like	0.927158	0.306097	1.54822	5.05793	2.33855	0.71058	1	0	1	0	5	0	0
LOC118211355	118211355	rho-related GTP-binding protein RhoA-C, transcript variant X1	388.382	382.549	394.216	1.0305	0.043342	0.861121	1	252	483	417	538	423	263
LOC118211362	118211362	casein kinase II subunit alpha, transcript variant X1	1082.74	968.214	1197.26	1.23657	0.306339	0.474709	1	601	1006	1260	1255	1177	1210
LOC118211365	118211365	EF-hand domain-containing protein D2-like	455.91	453.43	458.39	1.01094	0.0156967	0.864348	1	210	530	600	506	598	317
LOC118211366	118211366	NACHT, LRR and PYD domains-containing protein 3-like	0.183273	0	0.366545	Inf	Inf	1	1	0	0	0	0	0	1
LOC118211372	118211372	uncharacterized LOC118211372	243.67	205.924	281.416	1.3666	0.450588	0.495158	1	424	91	129	236	401	229
LOC118211377	118211377	cyclin-L2-like, transcript variant X1	797.982	770.776	825.188	1.07059	0.0984109	0.83074	1	865	708	767	874	827	813
LOC118211378	118211378	olfactory receptor class A-like protein 4, transcript variant X1	54.6615	54.7552	54.5678	0.996577	-0.00494645	0.990478	1	60	61	47	47	64	55
LOC118211379	118211379	olfactory receptor class A-like protein 4	0.6787	0.990856	0.366545	0.369928	-1.43468	0.887972	1	0	2	1	0	0	1
LOC118211380	118211380	E3 ubiquitin-protein ligase Itchy-like	1744.95	1577.93	1911.97	1.2117	0.277033	0.523603	1	1190	1522	1979	1555	2209	2033
LOC118211382	118211382	nck-associated protein 5-like	20.8104	25.5297	16.0911	0.630291	-0.665909	0.405222	1	47	23	11	19	14	16
LOC118211386	118211386	opioid growth factor receptor-like protein 1, transcript variant X1	13.1919	19.7339	6.64983	0.336975	-1.56929	0.133371	1	8	33	19	9	3	8
LOC118211387	118211387	transcription factor-like 5 protein, transcript variant X1	667.472	655.38	679.563	1.0369	0.0522751	0.955725	1	871	711	455	732	699	644
LOC118211388	118211388	potassium channel subfamily K member 15-like	92.9177	88.7663	97.0692	1.09354	0.129002	0.763423	1	40	51	161	89	113	94
LOC118211392	118211392	plexin-A1-like	16.505	16.4315	16.5785	1.00895	0.0128512	0.999304	1	14	15	20	5	26	19
LOC118211397	118211397	deoxynucleoside triphosphate triphosphohydrolase SAMHD1-like	1.32393	0	2.64785	Inf	Inf	0.320858	1	0	0	0	5	0	3
LOC118211402	118211402	dynein regulatory complex protein 9-like	0.153049	0.306097	0	0	#NAME?	0.998528	1	0	1	0	0	0	0
LOC118211409	118211409	zinc finger and BTB domain-containing protein 39	111.743	114.743	108.744	0.947714	-0.0774766	0.96133	1	90	70	174	85	105	136
LOC118211410	118211410	phosphatidylinositol 5-phosphate 4-kinase type-2 gamma-like, transcript variant X1	30.9509	35.5332	26.3686	0.742084	-0.430345	0.545053	1	54	45	14	47	18	17
LOC118211412	118211412	cadherin-1-like	0.153049	0.306097	0	0	#NAME?	0.998528	1	0	1	0	0	0	0
LOC118211413	118211413	B-cadherin-like	0.4941	0.988201	0	0	#NAME?	0.748512	1	2	0	1	0	0	0
LOC118211415	118211415	regulation of nuclear pre-mRNA domain-containing protein 1B-like	139.051	150.336	127.765	0.849864	-0.234696	0.743111	1	92	188	171	68	227	99
LOC118211416	118211416	CD109 antigen-like	2.02168	2.12684	1.91651	0.901108	-0.150228	1	1	0	2	4	2	3	1
LOC118211417	118211417	1-phosphatidylinositol 4,5-bisphosphate phosphodiesterase eta-2-like	0.306097	0.612194	0	0	#NAME?	0.879823	1	0	2	0	0	0	0
LOC118211418	118211418	filamin-binding LIM protein 1-like	0.183273	0	0.366545	Inf	Inf	1	1	0	0	0	0	0	1
LOC118211420	118211420	serine/threonine-protein kinase 4-like	2444.08	2585.77	2302.38	0.890406	-0.167465	0.731509	1	3426	2039	2423	2497	2376	2161
LOC118211421	118211421	calmodulin-binding transcription activator 1-like	21.6736	12.4825	30.8647	2.47263	1.30605	0.115609	1	15	11	12	27	56	14
LOC118211425	118211425	olfactory receptor class A-like protein 1	0.309644	0	0.619287	Inf	Inf	0.881249	1	0	0	0	2	0	0
LOC118211429	118211429	prostacyclin synthase-like	13.6342	14.8971	12.3713	0.830452	-0.268031	0.854763	1	5	14	24	14	7	16
LOC118211434	118211434	forkhead box protein P2-like, transcript variant X1	9.13566	9.506	8.76532	0.922083	-0.117032	0.892518	1	18	2	9	7	0	18
LOC118211439	118211439	olfactory receptor class A-like protein 1	0.464465	0	0.928931	Inf	Inf	0.760686	1	0	0	0	3	0	0
LOC118211440	118211440	ankyrin repeat and SAM domain-containing protein 1A-like	0.183273	0	0.366545	Inf	Inf	1	1	0	0	0	0	0	1
LOC118211441	118211441	hemicentin-1-like	23.3635	1.82862	44.8983	24.5532	4.61784	0.247335	1	6	0	0	145	0	0
LOC118211443	118211443	ras-related protein Rap-1A-like	837.957	819.474	856.441	1.04511	0.0636563	0.877747	1	750	895	837	526	1268	819
LOC118211444	118211444	spermatogenesis-associated protein 2-like, transcript variant X1	27.0705	31.0923	23.0487	0.741299	-0.431873	0.592299	1	38	39	20	34	25	13
LOC118211445	118211445	DDB1- and CUL4-associated factor 1-like, transcript variant X1	87.0347	84.3897	89.6796	1.06268	0.0877133	0.834634	1	69	87	97	93	110	73
LOC118211449	118211449	tumor protein p53-inducible nuclear protein 2-like, transcript variant X1	72.9911	74.7398	71.2423	0.953205	-0.0691418	0.866211	1	72	123	40	82	71	65
LOC118211454	118211454	segment polarity protein dishevelled homolog DVL-1-like, transcript variant X1	2.70691	2.51205	2.90176	1.15514	0.208066	1	1	7	0	1	5	2	2
LOC118211458	118211458	carbohydrate sulfotransferase 11-like	29.0683	33.9748	24.1618	0.711167	-0.491741	0.597268	1	75	19	14	6	14	49
LOC118211460	118211460	neural cell adhesion molecule L1-like, transcript variant X1	4.10716	5.56647	2.64785	0.475679	-1.07194	0.577579	1	0	12	5	5	0	3
LOC118211465	118211465	rho GTPase-activating protein 39-like, transcript variant X1	137.641	157.426	117.857	0.748647	-0.417642	0.492182	1	145	172	160	185	109	73
LOC118211466	118211466	extracellular sulfatase Sulf-2-like, transcript variant X1	1.08404	0	2.16809	Inf	Inf	0.398426	1	0	0	0	6	1	0
LOC118211467	118211467	protein NDRG3-like, transcript variant X1	145.497	152.977	138.016	0.902201	-0.148479	0.806483	1	128	188	149	138	163	122
LOC118211469	118211469	MRG/MORF4L-binding protein-like, transcript variant X1	27.0716	23.4994	30.6438	1.30402	0.382971	0.698939	1	12	24	33	13	22	54
LOC118211470	118211470	hepatocyte nuclear factor 4-alpha, transcript variant X1	1.23503	0.612194	1.85786	3.03476	1.60158	0.742277	1	0	2	0	6	0	0
LOC118211471	118211471	ganglioside-induced differentiation-associated protein 1-like 1	4.61453	3.95811	5.27095	1.33168	0.413249	0.802126	1	4	4	4	5	12	0
LOC118211472	118211472	uncharacterized LOC118211472	0.153049	0.306097	0	0	#NAME?	0.998528	1	0	1	0	0	0	0
LOC118211478	118211478	testis-specific Y-encoded-like protein 1, transcript variant X1	172.676	189.582	155.769	0.821644	-0.283414	0.548684	1	283	178	129	108	197	167
LOC118211491	118211491	uncharacterized LOC118211491	16.6899	11.5696	21.8103	1.88514	0.914673	0.334518	1	11	12	12	28	14	24
LOC118211493	118211493	teashirt homolog 2-like, transcript variant X1	2.76742	3.36441	2.17042	0.645112	-0.632378	0.81663	1	2	9	0	2	5	0
LOC118211494	118211494	uncharacterized LOC118211494	0.155114	0	0.310227	Inf	Inf	1	1	0	0	0	0	1	0
LOC118211496	118211496	store-operated calcium entry regulator STIMATE-like, transcript variant X1	783.133	843.41	722.856	0.857063	-0.222527	0.685464	1	699	998	858	738	907	581
LOC118211497	118211497	musculoskeletal embryonic nuclear protein 1-like	0.918291	1.83658	0	0	#NAME?	0.471772	1	0	6	0	0	0	0
LOC118211500	118211500	uncharacterized LOC118211500, transcript variant X1	6.88236	9.08654	4.67817	0.514846	-0.957787	0.464539	1	6	20	3	5	3	6
LOC118211501	118211501	complement decay-accelerating factor transmembrane isoform-like, transcript variant X1	52.7271	66.5798	38.8744	0.583877	-0.776264	0.415376	1	24	133	49	71	6	41
LOC118211504	118211504	protein-glutamine gamma-glutamyltransferase 2-like	0.462692	0.306097	0.619287	2.02317	1.01662	1	1	0	1	0	2	0	0
LOC118211505	118211505	protein-glutamine gamma-glutamyltransferase 2-like	1.23857	0	2.47715	Inf	Inf	0.356866	1	0	0	0	8	0	0
LOC118211511	118211511	protein-glutamine gamma-glutamyltransferase 2-like	0.366545	0	0.73309	Inf	Inf	0.865362	1	0	0	0	0	0	2
LOC118211516	118211516	intermediate filament protein ON3-like	2.06176	3.50423	0.619287	0.176726	-2.50042	0.427417	1	6	3	2	2	0	0
LOC118211519	118211519	phosphatidate phosphatase LPIN2-like, transcript variant X1	78.4323	83.8103	73.0542	0.871661	-0.198161	0.785577	1	92	82	81	121	58	48
LOC118211520	118211520	tyrosine-protein kinase HCK-like	223.758	195.997	251.519	1.28328	0.359835	0.485722	1	259	161	179	336	206	228
LOC118211522	118211522	AN1-type zinc finger protein 3-like	10.3574	9.52715	11.1877	1.1743	0.231796	0.870566	1	14	11	5	14	15	6
LOC118211524	118211524	Parkinson disease protein 7 homolog	44.4185	42.2306	46.6065	1.10362	0.142242	0.914521	1	27	95	13	64	45	35
LOC118211527	118211527	cytochrome c oxidase assembly protein COX14 homolog	16.0162	15.9934	16.0389	1.00284	0.00409676	1	1	16	19	14	12	22	15
LOC118211529	118211529	E3 ubiquitin-protein ligase DTX3L-like, transcript variant X1	42.2381	31.9011	52.5751	1.64807	0.720773	0.252587	1	25	15	52	79	28	53
LOC118211530	118211530	MICOS complex subunit mic25a-like, transcript variant X1	46.4188	59.7145	33.1231	0.554691	-0.850244	0.175677	1	97	75	19	19	37	43
LOC118211533	118211533	kinesin-like protein KIF21B, transcript variant X1	4.32868	6.74202	1.91535	0.284091	-1.81558	0.56155	1	1	0	17	4	1	1
LOC118211534	118211534	uncharacterized LOC118211534	1.77262	1.06342	2.48182	2.33381	1.22269	0.690088	1	0	1	2	0	8	0
LOC118211539	118211539	sodium-coupled neutral amino acid transporter 3-like, transcript variant X1	7.86137	10.5338	5.18891	0.492594	-1.02153	0.415268	1	14	18	2	0	12	4
LOC118211541	118211541	protein FAM107B-like, transcript variant X1	5.73894	2.82346	8.65443	3.06519	1.61598	0.354067	1	3	5	1	4	5	16
LOC118211545	118211545	doublecortin domain-containing protein 2	1.38187	1.52517	1.23857	0.812087	-0.300294	0.999581	1	4	1	0	4	0	0
LOC118211550	118211550	proto-oncogene tyrosine-protein kinase Src-like, transcript variant X1	218.4	221.69	215.11	0.970317	-0.043472	0.93481	1	221	237	216	144	285	224
LOC118211553	118211553	protein SSUH2 homolog	228.597	255.541	201.653	0.789121	-0.341682	0.461662	1	237	323	223	143	180	277
LOC118211555	118211555	proliferation-associated protein 2G4	1069.38	1139.6	999.165	0.876768	-0.189732	0.736489	1	936	1434	1097	1138	1246	710
LOC118211566	118211566	RNA-binding protein 38-like	385.281	373.376	397.186	1.06377	0.0891843	0.86321	1	155	656	331	729	340	180
LOC118211568	118211568	armadillo-like helical domain-containing protein 4, transcript variant X1	4.84446	3.88422	5.80469	1.49443	0.579595	0.756178	1	5	4	3	8	6	4
LOC118211570	118211570	uncharacterized LOC118211570, transcript variant X1	10.358	3.02929	17.6867	5.83856	2.54561	0.112534	1	0	0	8	41	9	6
LOC118211572	118211572	immunoglobulin-like and fibronectin type III domain-containing protein 1, transcript variant X1	1.71989	1.52385	1.91593	1.2573	0.330327	1	1	5	0	0	3	2	1
LOC118211573	118211573	immunoglobulin-like and fibronectin type III domain-containing protein 1	1.44408	0.378662	2.5095	6.62728	2.72842	0.521609	1	0	0	1	0	1	6
LOC118211574	118211574	immunoglobulin-like and fibronectin type III domain-containing protein 1, transcript variant X1	0.916363	0	1.83273	Inf	Inf	0.513574	1	0	0	0	0	0	5
LOC118211575	118211575	immunoglobulin-like and fibronectin type III domain-containing protein 1, transcript variant X1	0.378662	0.757323	0	0	#NAME?	0.859664	1	0	0	2	0	0	0
LOC118211576	118211576	hippocalcin-like protein 1, transcript variant X1	4.05758	6.25379	1.86136	0.297637	-1.74837	0.367265	1	10	8	2	0	6	0
LOC118211577	118211577	putative uncharacterized protein DDB_G0271606, transcript variant X1	28.5375	14.3402	42.7349	2.98008	1.57535	0.170141	1	23	19	4	82	50	5
LOC118211578	118211578	uncharacterized LOC118211578	0.155114	0	0.310227	Inf	Inf	1	1	0	0	0	0	1	0
LOC118211581	118211581	protein transport protein Sec61 subunit alpha-like 1	3950.15	3516.4	4383.9	1.2467	0.318116	0.492318	1	3769	4097	2941	6384	3898	3268
LOC118211588	118211588	olfactory receptor class A-like protein 1	1.14302	1.9764	0.309644	0.15667	-2.6742	0.617101	1	4	0	2	1	0	0
LOC118211594	118211594	regulator of G-protein signaling 19-like	124.013	138	110.027	0.797296	-0.326812	0.568062	1	146	183	99	72	206	65
LOC118211596	118211596	N-terminal EF-hand calcium-binding protein 1-like	1.22896	1.52783	0.930098	0.608771	-0.716029	0.914878	1	2	3	0	1	2	0
LOC118211598	118211598	alpha-(1,6)-fucosyltransferase, transcript variant X1	21.6952	27.0495	16.341	0.604112	-0.727112	0.37864	1	55	20	11	26	9	15
LOC118211600	118211600	cytochrome b561 domain-containing protein 1	0.612932	0.915636	0.310227	0.338811	-1.56145	0.895242	1	2	1	0	0	1	0
LOC118211605	118211605	plexin-A2-like, transcript variant X1	7.34197	11.1606	3.52338	0.3157	-1.66338	0.270055	1	10	3	19	3	6	2
LOC118211606	118211606	uncharacterized LOC118211606, transcript variant X1	22.3122	33.7732	10.8512	0.321295	-1.63803	0.0581638	1	46	20	36	10	12	11
LOC118211607	118211607	death effector domain-containing protein-like	448.789	495.741	401.837	0.810579	-0.302976	0.661144	1	192	581	685	357	438	424
LOC118211616	118211616	solute carrier family 45 member 3, transcript variant X1	4.91376	0.609539	9.21799	15.1229	3.91866	0.0566186	1	2	0	0	5	7	15
LOC118211617	118211617	uncharacterized LOC118211617	3.16724	3.12424	3.21024	1.02753	0.0391745	1	1	7	2	1	8	0	2
LOC118211621	118211621	basement membrane-specific heparan sulfate proteoglycan core protein-like	3.1195	5.19568	1.04332	0.200805	-2.31614	0.282404	1	6	11	0	0	1	2
LOC118211625	118211625	uncharacterized LOC118211625	237.67	236.43	238.91	1.01049	0.0150554	0.906488	1	260	349	133	180	197	333
LOC118211631	118211631	deoxyribonuclease-1-like, transcript variant X1	2.14376	1.44208	2.84544	1.97315	0.980501	0.708586	1	0	1	3	5	3	1
LOC118211641	118211641	protein Wnt-10b-like	1.13599	2.27197	0	0	#NAME?	0.418516	1	0	0	6	0	0	0
LOC118211645	118211645	myosin-7-like, transcript variant X1	2.52429	3.80767	1.24091	0.325897	-1.61751	0.547848	1	8	2	2	0	4	0
LOC118211646	118211646	ammonium transporter Rh type B-like	0.338386	0	0.676772	Inf	Inf	0.873049	1	0	0	0	0	1	1
LOC118211647	118211647	cadherin-4-like	3.7492	5.63762	1.86078	0.330065	-1.59918	0.432661	1	13	3	2	1	5	0
LOC118211652	118211652	protein RER1-like, transcript variant X1	560.823	527.04	594.607	1.1282	0.174025	0.770275	1	747	576	325	813	466	541
LOC118211653	118211653	beta-nerve growth factor-like, transcript variant X1	0.154822	0	0.309644	Inf	Inf	1	1	0	0	0	1	0	0
LOC118211654	118211654	transcription factor 15-like	1.56047	1.51465	1.60629	1.0605	0.084748	1	1	0	0	4	2	2	1
LOC118211657	118211657	ERC protein 2-like, transcript variant X1	0.964024	0.378662	1.54939	4.09174	2.03271	0.704022	1	0	0	1	3	2	0
LOC118211658	118211658	voltage-dependent calcium channel subunit alpha-2/delta-3-like, transcript variant X1	108.451	143.194	73.7074	0.514738	-0.958091	0.308503	1	303	82	68	114	73	43
LOC118211660	118211660	caspase recruitment domain-containing protein 19-like	477.775	557.264	398.287	0.714718	-0.484554	0.290908	1	590	789	359	352	428	427
LOC118211661	118211661	ninjurin-1-like	1.29563	2.59125	0	0	#NAME?	0.325193	1	2	4	2	0	0	0
LOC118211665	118211665	zinc finger protein 180-like	20.7476	31.4892	10.006	0.31776	-1.65399	0.0823007	1	60	32	9	9	15	7
LOC118211666	118211666	zinc finger protein 263-like	84.5926	115.012	54.1733	0.471024	-1.08613	0.108109	1	184	148	36	49	82	37
LOC118211667	118211667	zinc finger protein 79-like	15.5732	17.9302	13.2163	0.737096	-0.440075	0.614402	1	31	24	3	17	15	9
LOC118211668	118211668	transcription initiation factor TFIID subunit 4-like, transcript variant X1	347.324	292.944	401.704	1.37127	0.455509	0.336333	1	301	259	322	453	441	340
LOC118211673	118211673	myosin-binding protein H-like, transcript variant X1	1.84291	0.612194	3.07363	5.02069	2.32788	0.523482	1	0	2	0	0	4	5
LOC118211674	118211674	plakophilin-1-like	12.3427	12.4021	12.2832	0.990415	-0.0138947	0.999382	1	9	13	15	21	8	9
LOC118211675	118211675	transcriptional enhancer factor TEF-5-like, transcript variant X1	303.987	248.255	359.719	1.44899	0.535048	0.276942	1	318	247	200	506	404	212
LOC118211676	118211676	low affinity immunoglobulin gamma Fc region receptor III-like	2.6582	1.90915	3.40725	1.7847	0.835678	0.747706	1	0	5	1	9	2	0
LOC118211677	118211677	CMRF35-like molecule 6, transcript variant X1	1.1153	0.990856	1.23974	1.25118	0.323293	1	1	0	2	1	2	2	0
LOC118211678	118211678	CMRF-35-like molecule 4	0.642418	0.918291	0.366545	0.39916	-1.32496	0.891923	1	0	3	0	0	0	1
LOC118211679	118211679	CMRF35-like molecule 6	0.612194	1.22439	0	0	#NAME?	0.651309	1	0	4	0	0	0	0
LOC118211681	118211681	CMRF35-like molecule 8	0.153049	0.306097	0	0	#NAME?	0.998528	1	0	1	0	0	0	0
LOC118211682	118211682	cysteine and glycine-rich protein 1-like	0.306097	0.612194	0	0	#NAME?	0.879823	1	0	2	0	0	0	0
LOC118211685	118211685	uncharacterized LOC118211685	0.306097	0.612194	0	0	#NAME?	0.879823	1	0	2	0	0	0	0
LOC118211686	118211686	uncharacterized LOC118211686	1.28231	2.19808	0.366545	0.166757	-2.58418	0.593885	1	1	0	5	0	0	1
LOC118211692	118211692	tyrosine-protein phosphatase non-receptor type 11-like, transcript variant X1	48.5368	64.1692	32.9044	0.512776	-0.963599	0.317749	1	28	63	96	60	32	12
LOC118211693	118211693	uncharacterized LOC118211693	0.683431	1.36686	0	0	#NAME?	0.628052	1	2	0	2	0	0	0
LOC118211695	118211695	zinc finger protein 704-like	23.6655	25.9968	21.3342	0.820647	-0.285166	0.654666	1	35	34	13	21	10	32
LOC118211696	118211696	uncharacterized LOC118211696, transcript variant X1	11.9068	21.3318	2.48182	0.116344	-3.10353	0.0655573	1	0	40	24	0	8	0
LOC118211700	118211700	uncharacterized LOC118211700	2.32624	1.83393	2.81856	1.5369	0.620021	0.929225	1	2	4	0	2	0	6
LOC118211703	118211703	uncharacterized LOC118211703	0.155114	0	0.310227	Inf	Inf	1	1	0	0	0	0	1	0
LOC118211706	118211706	uncharacterized LOC118211706	6.54153	6.71422	6.36883	0.948558	-0.0761918	0.959754	1	15	7	0	8	9	3
LOC118211707	118211707	DNA (cytosine-5)-methyltransferase 3A-like, transcript variant X1	192.023	104.881	279.165	2.66173	1.41237	0.202137	1	52	15	223	587	223	77
LOC118211708	118211708	DNA (cytosine-5)-methyltransferase 3B-like, transcript variant X1	39.4073	38.4912	40.3234	1.0476	0.0670873	0.915031	1	48	26	42	53	31	39
LOC118211710	118211710	keratin, type I cytoskeletal 18-like	0.956347	1.60305	0.309644	0.193159	-2.37214	0.703983	1	0	4	1	1	0	0
LOC118211712	118211712	RNA-binding motif, single-stranded-interacting protein 2-like, transcript variant X1	5.7545	9.65113	1.85786	0.192502	-2.37705	0.160494	1	18	0	11	6	0	0
LOC118211713	118211713	uncharacterized LOC118211713, transcript variant X1	2.79527	1.53049	4.06005	2.65279	1.40751	0.61526	1	0	5	0	1	5	6
LOC118211717	118211717	exportin-2-like, transcript variant X1	2639.68	2229.02	3050.34	1.36847	0.452559	0.35594	1	1294	3167	2285	1774	4372	3123
LOC118211718	118211718	uncharacterized LOC118211718, transcript variant X1	13.6414	13.9509	13.3318	0.955623	-0.0654861	0.918893	1	31	11	3	12	18	11
LOC118211722	118211722	uncharacterized LOC118211722, transcript variant X1	20.6656	28.7608	12.5705	0.437069	-1.19407	0.224347	1	52	36	5	13	24	3
LOC118211733	118211733	uncharacterized LOC118211733	169.394	187.112	151.675	0.81061	-0.30292	0.543359	1	304	175	108	172	179	117
LOC118211742	118211742	adenosine receptor A1-like	0.496829	0.683431	0.310227	0.453926	-1.13947	0.998937	1	1	0	1	0	1	0
LOC118211743	118211743	uncharacterized LOC118211743	1.71596	0.612194	2.81972	4.60593	2.20349	0.581437	1	0	2	0	0	2	6
LOC118211745	118211745	uncharacterized LOC118211745	0.154822	0	0.309644	Inf	Inf	1	1	0	0	0	1	0	0
LOC118211748	118211748	deoxyribonuclease gamma-like, transcript variant X1	7856.34	7162.37	8550.31	1.19378	0.255541	0.610386	1	9214	6930	5897	9377	8250	8423
LOC118211758	118211758	6-phosphofructo-2-kinase/fructose-2,6-bisphosphatase 2-like, transcript variant X1	7.44445	10.7462	4.14267	0.3855	-1.3752	0.312029	1	18	11	5	5	6	2
LOC118211762	118211762	dual specificity tyrosine-phosphorylation-regulated kinase 4-like	0.309644	0	0.619287	Inf	Inf	0.881249	1	0	0	0	2	0	0
LOC118211763	118211763	integrin alpha-5-like	3.31323	3.18628	3.44018	1.07969	0.110611	1	1	3	0	6	0	4	6
LOC118211764	118211764	45 kDa calcium-binding protein-like, transcript variant X1	46.8395	68.6164	25.0626	0.365257	-1.45302	0.031803	1	92	67	53	13	43	21
LOC118211766	118211766	prostaglandin E synthase 3-like, transcript variant X1	773.438	771.487	775.389	1.00506	0.00727769	0.996119	1	668	1071	634	784	904	688
LOC118211767	118211767	filamin-A-like, transcript variant X1	1167.43	1112.91	1221.96	1.09798	0.134851	0.73142	1	806	1381	1174	1309	1504	955
LOC118211770	118211770	nuclear receptor subfamily 4 group A member 1-like, transcript variant X1	3.40856	3.7998	3.01732	0.794072	-0.332658	0.938577	1	2	3	6	0	5	4
LOC118211774	118211774	protein polybromo-1-like, transcript variant X1	44.8072	41.5615	48.0528	1.15618	0.209372	0.749386	1	41	43	42	49	54	44
LOC118211778	118211778	beta-catenin-interacting protein 1-like, transcript variant X1	233.338	251.501	215.176	0.855567	-0.225047	0.679755	1	326	215	228	183	303	176
LOC118211782	118211782	uncharacterized LOC118211782	0.155114	0	0.310227	Inf	Inf	1	1	0	0	0	0	1	0
LOC118211787	118211787	F-actin-capping protein subunit alpha-1	919.056	924.278	913.834	0.9887	-0.0163947	0.949073	1	922	1055	846	880	848	1032
LOC118211789	118211789	rho-related GTP-binding protein RhoA-D-like	96.1094	96.409	95.8098	0.993785	-0.00899467	0.992071	1	115	125	61	178	91	34
LOC118211798	118211798	uncharacterized LOC118211798	0.797532	0.918291	0.676772	0.736991	-0.440281	0.999211	1	0	3	0	0	1	1
LOC118211799	118211799	bcl-2-like protein 15	1820.96	2094.15	1547.77	0.739094	-0.436171	0.367963	1	1834	2759	1824	1363	2062	1326
LOC118211802	118211802	receptor tyrosine-protein kinase erbB-3-like	26.78	23.4281	30.1319	1.28614	0.363051	0.610775	1	23	19	28	25	45	23
LOC118211813	118211813	zinc finger CW-type PWWP domain protein 2-like, transcript variant X1	0.154822	0	0.309644	Inf	Inf	1	1	0	0	0	1	0	0
LOC118211814	118211814	voltage-dependent calcium channel subunit alpha-2/delta-2-like, transcript variant X1	1.94808	0.684759	3.21141	4.68984	2.22954	0.473744	1	0	1	1	6	2	2
LOC118211818	118211818	ADP-ribosylation factor 3, transcript variant X1	5.05185	2.97257	7.13114	2.39898	1.26242	0.423933	1	0	6	3	7	16	0
LOC118211819	118211819	peroxisomal succinyl-coenzyme A thioesterase-like, transcript variant X1	1.39544	0	2.79088	Inf	Inf	0.285296	1	0	0	0	2	7	0
LOC118211821	118211821	protein S100-B-like, transcript variant X1	0.155114	0	0.310227	Inf	Inf	1	1	0	0	0	0	1	0
LOC118211824	118211824	protein BTG2-like	19159.7	17722.3	20597	1.1622	0.216864	0.690783	1	14200	22780	16959	18355	15571	27508
LOC118211825	118211825	E3 ubiquitin-protein ligase RNF182, transcript variant X1	0.307498	0.304769	0.310227	1.01791	0.0256072	1	1	1	0	0	0	1	0
LOC118211829	118211829	claudin-16-like, transcript variant X1	0.155114	0	0.310227	Inf	Inf	1	1	0	0	0	0	1	0
LOC118211831	118211831	citrate synthase, mitochondrial-like, transcript variant X1	0.620163	0	1.24033	Inf	Inf	0.650382	1	0	0	0	1	3	0
LOC118211834	118211834	transmembrane protein 198-like	89.9302	75.828	104.032	1.37195	0.45623	0.456286	1	103	66	64	91	111	113
LOC118211835	118211835	tubulin alpha chain, testis-specific-like	622.244	573.419	671.069	1.17029	0.226872	0.608655	1	563	573	598	802	701	560
LOC118211837	118211837	NADH-cytochrome b5 reductase 3	21.9304	33.5474	10.3133	0.307426	-1.70169	0.121592	1	69	31	8	14	11	7
LOC118211847	118211847	zinc finger and SCAN domain-containing protein 22-like	18.87	29.8493	7.89074	0.264353	-1.91946	0.0343709	1	52	21	20	9	7	8
LOC118211848	118211848	zinc finger protein 552-like, transcript variant X1	12.8444	14.2518	11.4369	0.802491	-0.317443	0.776474	1	23	15	7	22	9	5
LOC118211849	118211849	NIPA-like protein 2, transcript variant X1	279.204	280.134	278.274	0.993359	-0.00961329	0.91219	1	289	406	179	242	275	322
LOC118211853	118211853	zinc finger and BTB domain-containing protein 46-like	12.4168	14.0975	10.7362	0.761569	-0.392953	0.712177	1	18	17	9	14	10	9
LOC118211854	118211854	laminin subunit beta-2-like	2.41477	1.22041	3.60913	2.95732	1.56429	0.640643	1	3	1	0	0	1	9
LOC118211856	118211856	interactor of HORMAD1 protein 1-like, transcript variant X1	0.757323	1.51465	0	0	#NAME?	0.606027	1	0	0	4	0	0	0
LOC118211858	118211858	zinc finger protein 721-like, transcript variant X1	5.89816	7.99135	3.80497	0.476136	-1.07055	0.448673	1	18	2	5	3	1	7
LOC118211860	118211860	aminoacylase-1-like, transcript variant X1	1484.02	1396.73	1571.31	1.12499	0.169917	0.748356	1	1792	1397	1117	1685	1566	1538
LOC118211862	118211862	uncharacterized LOC118211862, transcript variant X1	0.767308	1.22439	0.310227	0.253373	-1.98066	0.798986	1	0	4	0	0	1	0
LOC118211871	118211871	uncharacterized LOC118211871	0.304769	0.609539	0	0	#NAME?	0.880213	1	2	0	0	0	0	0
LOC118211875	118211875	olfactory receptor class A-like protein 1	0.366545	0	0.73309	Inf	Inf	0.865362	1	0	0	0	0	0	2
LOC118211876	118211876	histone-lysine N-methyltransferase 2D-like, transcript variant X1	3237.4	3154.81	3319.99	1.05236	0.0736245	0.829633	1	3034	2502	3867	2986	3703	3401
LOC118211880	118211880	R3H domain-containing protein 2, transcript variant X1	178.942	161.879	196.006	1.21082	0.275984	0.524505	1	173	103	205	272	202	134
LOC118211884	118211884	uncharacterized LOC118211884, transcript variant X1	1.26938	0.988201	1.55055	1.56907	0.649907	0.9143	1	2	0	1	1	4	0
LOC118211885	118211885	uncharacterized LOC118211885	0.914308	1.82862	0	0	#NAME?	0.472874	1	6	0	0	0	0	0
LOC118211886	118211886	uncharacterized LOC118211886	0.305433	0.610866	0	0	#NAME?	0.880018	1	1	1	0	0	0	0
LOC118211889	118211889	mitochondrial carrier homolog 1-like	1.23251	0.915636	1.54939	1.69214	0.75885	0.915726	1	2	1	0	3	2	0
LOC118211890	118211890	deoxynucleotidyltransferase terminal-interacting protein 1	152.083	134.667	169.5	1.25867	0.331894	0.679425	1	185	184	58	313	78	132
LOC118211893	118211893	cingulin	28.9638	35.9551	21.9724	0.611107	-0.710504	0.584516	1	88	15	12	43	22	5
LOC118211895	118211895	metabotropic glutamate receptor 4-like, transcript variant X1	7.56992	10.5761	4.56378	0.43152	-1.2125	0.38285	1	13	8	11	8	2	4
LOC118211896	118211896	disco-interacting protein 2 homolog B-A-like, transcript variant X1	31.9578	34.1783	29.7373	0.870063	-0.200809	0.885181	1	33	12	54	24	40	27
LOC118211897	118211897	copine-5-like, transcript variant X1	4.83886	2.43161	7.24611	2.97996	1.57529	0.325368	1	1	2	4	3	18	2
LOC118211899	118211899	uncharacterized LOC118211899, transcript variant X1	4.25654	4.87764	3.63544	0.745327	-0.424054	0.796258	1	15	1	0	4	3	4
LOC118211900	118211900	death-inducer obliterator 1-like, transcript variant X1	534.373	573.594	495.152	0.863245	-0.212159	0.746709	1	1067	240	462	715	437	377
LOC118211901	118211901	activity-dependent neuroprotector homeobox protein-like	39.6022	37.9477	41.2566	1.0872	0.120613	0.929665	1	44	48	26	47	27	50
LOC118211903	118211903	rac GTPase-activating protein 1-like	401.992	457.054	346.931	0.759058	-0.397717	0.426237	1	804	277	336	366	369	325
LOC118211910	118211910	neurotensin receptor type 1-like	1.08021	0.612194	1.54822	2.52897	1.33855	0.82159	1	0	2	0	5	0	0
LOC118211912	118211912	uncharacterized LOC118211912	0.155114	0	0.310227	Inf	Inf	1	1	0	0	0	0	1	0
LOC118211916	118211916	protein CBFA2T2-like, transcript variant X1	273.41	252.937	293.883	1.16188	0.216464	0.719215	1	443	170	174	224	374	296
LOC118211918	118211918	calcium/calmodulin-dependent protein kinase II inhibitor 2-like	3.73774	5.25108	2.22441	0.423609	-1.23919	0.562231	1	7	4	5	6	0	1
LOC118211921	118211921	zinc finger CCCH domain-containing protein 10-like, transcript variant X1	27.134	32.4816	21.7863	0.670728	-0.576201	0.46886	1	30	28	39	20	16	29
LOC118211925	118211925	src-like-adapter 2	10.1674	9.51662	10.8182	1.13677	0.184943	0.867704	1	10	10	9	19	10	5
LOC118211926	118211926	collagen alpha-1(XII) chain-like, transcript variant X1	1.99789	1.90915	2.08663	1.09297	0.12825	1	1	0	5	1	0	2	4
LOC118211927	118211927	uncharacterized LOC118211927	0.771438	0.612194	0.930682	1.52024	0.604299	1	1	0	2	0	0	3	0
LOC118211929	118211929	uncharacterized LOC118211929, transcript variant X1	206.475	208.394	204.555	0.981582	-0.0268199	0.863101	1	335	205	115	199	163	252
LOC118211931	118211931	kelch domain-containing protein 7A-like	0.309644	0	0.619287	Inf	Inf	0.881249	1	0	0	0	2	0	0
LOC118211935	118211935	translocon-associated protein subunit alpha-like	331.569	244.523	418.616	1.71197	0.775659	0.19505	1	456	184	130	392	326	535
LOC118211937	118211937	NLR family CARD domain-containing protein 3-like	0.306097	0.612194	0	0	#NAME?	0.879823	1	0	2	0	0	0	0
LOC118211938	118211938	uncharacterized LOC118211938	7.26263	10.7503	3.77496	0.351149	-1.50984	0.294968	1	3	21	9	7	4	1
LOC118211939	118211939	myosin regulatory light polypeptide 9	9.88518	2.75089	17.0195	6.1869	2.62922	0.0428247	1	3	6	0	23	13	16
LOC118211940	118211940	E3 ubiquitin-protein ligase TRIM62-like	157.007	136.994	177.02	1.29217	0.3698	0.440086	1	142	107	161	185	230	132
LOC118211949	118211949	uncharacterized LOC118211949	0.309644	0	0.619287	Inf	Inf	0.881249	1	0	0	0	2	0	0
LOC118211950	118211950	calcium/calmodulin-dependent 3',5'-cyclic nucleotide phosphodiesterase 1B-like, transcript variant X1	0.861973	0.990856	0.73309	0.739856	-0.434684	0.999176	1	0	2	1	0	0	2
LOC118211953	118211953	uncharacterized LOC118211953	1.95162	2.97257	0.930682	0.31309	-1.67535	0.624185	1	0	6	3	0	3	0
LOC118211956	118211956	sterile alpha motif domain-containing protein 10-like, transcript variant X1	204.666	189.075	220.257	1.16492	0.220227	0.607913	1	160	185	221	274	251	157
LOC118211957	118211957	uncharacterized LOC118211957	19.3369	13.4878	25.186	1.86731	0.900963	0.395085	1	28	10	5	42	5	29
LOC118211958	118211958	chromobox protein homolog 5-like, transcript variant X1	2739.77	2736.62	2742.93	1.0023	0.00331919	0.986469	1	2851	3447	2146	2749	3118	2522
LOC118211961	118211961	uncharacterized LOC118211961	0.499558	0.378662	0.620455	1.63855	0.712416	1	1	0	0	1	0	2	0
LOC118211965	118211965	DENN domain-containing protein 2D-like, transcript variant X1	1551.65	1580.93	1522.37	0.962955	-0.0544598	0.894637	1	1608	1582	1602	1139	1633	1809
LOC118211966	118211966	thrombospondin type-1 domain-containing protein 7A, transcript variant X1	0.153049	0.306097	0	0	#NAME?	0.998528	1	0	1	0	0	0	0
LOC118211968	118211968	PDZ domain-containing protein 4-like, transcript variant X1	0.378662	0.757323	0	0	#NAME?	0.859664	1	0	0	2	0	0	0
LOC118211970	118211970	differentially expressed in FDCP 6 homolog, transcript variant X1	1.10918	1.59907	0.619287	0.38728	-1.36855	0.81763	1	3	1	1	2	0	0
LOC118211971	118211971	deoxyribonuclease gamma-like	0.464465	0	0.928931	Inf	Inf	0.760686	1	0	0	0	3	0	0
LOC118211972	118211972	protein ATP6V1FNB	0.459883	0.609539	0.310227	0.508954	-0.974393	0.998952	1	2	0	0	0	1	0
LOC118211974	118211974	uncharacterized LOC118211974	5.42282	7.7157	3.12995	0.40566	-1.30166	0.365444	1	7	17	1	0	3	6
LOC118211983	118211983	phosphatidylinositol 3,4,5-trisphosphate-dependent Rac exchanger 1 protein-like	262.6	227.691	297.509	1.30664	0.385859	0.488892	1	215	270	210	230	271	388
LOC118211985	118211985	uncharacterized LOC118211985	0.53171	1.06342	0	0	#NAME?	0.736294	1	0	1	2	0	0	0
LOC118211986	118211986	uncharacterized LOC118211986	0.306097	0.612194	0	0	#NAME?	0.879823	1	0	2	0	0	0	0
LOC118211997	118211997	uncharacterized LOC118211997	9.36714	10.6144	8.11989	0.764989	-0.386488	0.950088	1	3	2	24	4	21	1
LOC118212009	118212009	U1 spliceosomal RNA	0.378662	0.757323	0	0	#NAME?	0.859664	1	0	0	2	0	0	0
LOC118212020	118212020	small nucleolar SNORD12/SNORD106	0.189331	0.378662	0	0	#NAME?	0.998527	1	0	0	1	0	0	0
LOC118212025	118212025	protein lin-28 homolog B-like, transcript variant X1	99.7239	88.6922	110.756	1.24876	0.3205	0.570761	1	73	128	72	79	199	67
LOC118212031	118212031	zinc finger protein 704-like, transcript variant X1	60.9473	52.6338	69.2607	1.3159	0.396047	0.698954	1	42	119	9	46	97	68
LOC118212075	118212075	G protein-coupled receptor kinase 5-like	86.8787	91.0784	82.6789	0.907777	-0.13959	0.776033	1	139	54	85	98	34	114
LOC118212078	118212078	transcriptional activator MN1-like	41.9369	43.7491	40.1248	0.917158	-0.124757	1	1	33	21	72	58	49	19
LOC118212081	118212081	riboflavin kinase-like	426.492	538.322	314.663	0.584526	-0.77466	0.201129	1	957	525	227	425	238	298
LOC118212085	118212085	RNA-binding protein Musashi homolog 1-like, transcript variant X1	331.175	257.304	405.046	1.57419	0.654609	0.152344	1	172	224	360	434	505	311
LOC118212086	118212086	protein RUFY3-like, transcript variant X1	8.71296	6.46096	10.965	1.69711	0.76308	0.53678	1	6	4	9	8	12	13
LOC118212091	118212091	elongation of very long chain fatty acids protein 7-like, transcript variant X1	895.223	688.795	1101.65	1.59939	0.677519	0.173012	1	489	1010	609	1674	668	1026
LOC118212092	118212092	leukemia inhibitory factor receptor-like, transcript variant X1	5.04083	5.0387	5.04296	1.00085	0.00122075	1	1	3	11	2	8	0	7
LOC118212094	118212094	endoplasmic reticulum chaperone BiP-like	15.4314	19.2746	11.5883	0.601225	-0.734024	0.41397	1	38	14	9	3	19	13
LOC118212097	118212097	transmembrane protein 250	76.419	90.104	62.7341	0.696241	-0.522342	0.442023	1	62	78	125	68	67	57
LOC118212103	118212103	occludin-like	4966.51	4471.77	5461.24	1.22127	0.288384	0.51564	1	4024	4620	4836	5761	5867	5067
LOC118212107	118212107	C-X-C motif chemokine 11-6-like, transcript variant X1	20.5598	11.0629	30.0567	2.7169	1.44196	0.641459	1	22	13	1	0	0	82
LOC118212111	118212111	uncharacterized LOC118212111	0.153049	0.306097	0	0	#NAME?	0.998528	1	0	1	0	0	0	0
LOC118212123	118212123	MARVEL domain-containing protein 2-like, transcript variant X1	32.5494	41.0612	24.0376	0.58541	-0.772481	0.312814	1	83	28	19	29	19	25
LOC118212125	118212125	uncharacterized LOC118212125	0.459146	0.918291	0	0	#NAME?	0.760454	1	0	3	0	0	0	0
LOC118212126	118212126	growth arrest and DNA damage-inducible protein GADD45 gamma-like, transcript variant X1	5.11271	5.57435	4.65107	0.834371	-0.261238	0.908352	1	6	11	1	4	11	0
LOC118212129	118212129	uncharacterized LOC118212129	0.310227	0	0.620455	Inf	Inf	0.881079	1	0	0	0	0	2	0
LOC118212130	118212130	soluble lamin-associated protein of 75 kDa-like	2599.91	2762.88	2436.94	0.88203	-0.1811	0.683829	1	4751	1834	1990	2938	2483	2065
LOC118212134	118212134	FAST kinase domain-containing protein 5, mitochondrial	0.336321	0.306097	0.366545	1.19748	0.260002	1	1	0	1	0	0	0	1
LOC118212137	118212137	ras-specific guanine nucleotide-releasing factor 2-like, transcript variant X1	1.69792	3.02929	0.366545	0.121	-3.04692	0.485508	1	0	0	8	0	0	1
LOC118212140	118212140	MOB kinase activator 3B	3.86601	4.26554	3.46648	0.812672	-0.299255	0.945275	1	3	6	4	4	6	1
LOC118212141	118212141	uncharacterized LOC118212141, transcript variant X1	15.3204	11.7952	18.8456	1.59773	0.676022	0.444177	1	5	15	15	36	13	10
LOC118212142	118212142	leucine zipper putative tumor suppressor 3	7.07456	7.7803	6.36883	0.818584	-0.288797	0.843536	1	13	10	2	8	9	3
LOC118212144	118212144	eosinophil peroxidase-like, transcript variant X1	36.8753	29.5249	44.2258	1.49792	0.582957	0.47568	1	25	6	53	87	38	15
LOC118212145	118212145	eosinophil peroxidase-like, transcript variant X1	6.7283	1.36686	12.0897	8.84488	3.14484	0.0422989	1	2	0	2	14	12	11
LOC118212147	118212147	glycine dehydrogenase (decarboxylating), mitochondrial-like	10.1675	9.81873	10.5162	1.07103	0.0990004	0.933366	1	13	8	9	5	23	5
LOC118212148	118212148	E3 ubiquitin-protein ligase UHRF2-like, transcript variant X1	96.3868	76.8141	115.96	1.50961	0.594179	0.288976	1	40	127	68	148	128	83
LOC118212150	118212150	annexin A3-like, transcript variant X1	29.4889	47.3072	11.6706	0.246698	-2.01918	0.0216124	1	68	72	12	6	8	20
LOC118212151	118212151	serine/threonine-protein kinase PLK2-like	2625.81	2645.8	2605.83	0.984892	-0.0219622	0.992437	1	3538	1536	2898	2890	2826	2276
LOC118212152	118212152	cathepsin L1-like	368.009	436.315	299.703	0.686896	-0.541837	0.278408	1	398	397	511	287	207	400
LOC118212153	118212153	serine/arginine-rich splicing factor 9-like	635.014	589.361	680.667	1.15492	0.207797	0.626443	1	667	477	634	692	863	542
LOC118212154	118212154	lysM and putative peptidoglycan-binding domain-containing protein 3-like, transcript variant X1	301.083	318.315	283.852	0.891734	-0.165315	0.710867	1	250	504	232	306	274	284
LOC118212157	118212157	uncharacterized LOC118212157	3.86112	2.65063	5.0716	1.91336	0.936105	0.556606	1	0	0	7	8	6	2
LOC118212158	118212158	GRAM domain-containing protein 2B-like	56.524	65.4231	47.6249	0.727952	-0.458084	0.554158	1	142	34	31	56	35	53
LOC118212159	118212159	dual specificity protein phosphatase 26-like, transcript variant X1	2.56034	3.26283	1.85786	0.569403	-0.812479	0.860124	1	0	2	7	6	0	0
LOC118212163	118212163	dihydrofolate reductase-like	44.2036	46.1809	42.2263	0.914366	-0.129157	0.87699	1	13	107	25	31	65	34
LOC118212165	118212165	uncharacterized protein KIAA1671-like	360.307	260.013	460.601	1.77145	0.824933	0.12488	1	221	429	162	456	401	532
LOC118212166	118212166	barH-like 1 homeobox protein	0.801599	1.29297	0.310227	0.239934	-2.05929	0.793465	1	3	0	1	0	1	0
LOC118212168	118212168	gelsolin-like, transcript variant X1	4.89751	6.16017	3.63485	0.590057	-0.761074	0.698481	1	2	7	9	5	2	4
LOC118212169	118212169	erythrocyte band 7 integral membrane protein-like, transcript variant X1	51.5469	46.4312	56.6626	1.22036	0.287303	0.667564	1	62	38	42	82	37	54
LOC118212173	118212173	extracellular matrix protein FRAS1-like, transcript variant X1	0.152385	0.304769	0	0	#NAME?	0.998528	1	1	0	0	0	0	0
LOC118212174	118212174	5'-AMP-activated protein kinase subunit beta-1-like	70.637	70.6634	70.6106	0.999253	-0.00107843	0.922383	1	174	44	11	98	27	87
LOC118212175	118212175	A-kinase anchor protein 2, transcript variant X1	5.02286	6.01372	4.032	0.670467	-0.576763	0.695314	1	3	8	7	0	0	11
LOC118212176	118212176	AT-rich interactive domain-containing protein 3A-like	8.65033	9.6921	7.60857	0.785028	-0.349184	0.790498	1	11	17	3	10	11	3
LOC118212179	118212179	proliferating cell nuclear antigen-like	177.988	178.544	177.432	0.993772	-0.00901264	0.900286	1	215	295	60	152	230	161
LOC118212180	118212180	probable E3 ubiquitin-protein ligase HERC1, transcript variant X1	28.9241	32.4498	25.3984	0.782697	-0.353475	0.584823	1	47	32	22	15	22	38
LOC118212181	118212181	long-chain-fatty-acid--CoA ligase ACSBG2-like	1172.23	1374.52	969.941	0.705658	-0.502958	0.443165	1	2754	1047	567	789	959	1168
LOC118212182	118212182	uncharacterized LOC118212182	5.80424	2.44878	9.15971	3.74052	1.90324	0.238444	1	0	8	0	10	16	3
LOC118212183	118212183	zinc finger protein 618-like, transcript variant X1	42.9032	38.5466	47.2597	1.22604	0.294005	0.674204	1	54	40	26	57	60	30
LOC118212189	118212189	uncharacterized LOC118212189	2.28729	3.95413	0.620455	0.156913	-2.67196	0.374537	1	7	1	4	0	2	0
LOC118212192	118212192	CD276 antigen-like, transcript variant X1	6.01436	1.36952	10.6592	7.78318	2.96036	0.253833	1	0	2	2	2	30	2
LOC118212193	118212193	transcription factor E2F3-like, transcript variant X1	122.686	151.319	94.052	0.621547	-0.686065	0.205126	1	239	150	86	92	131	68
LOC118212195	118212195	zinc finger protein GLIS3-like, transcript variant X1	2.5274	2.20993	2.84486	1.28731	0.364355	0.934719	1	4	2	1	6	2	1
LOC118212199	118212199	seizure 6-like protein, transcript variant X1	0.366545	0	0.73309	Inf	Inf	0.865362	1	0	0	0	0	0	2
LOC118212204	118212204	U6 snRNA-associated Sm-like protein LSm1	1016.85	972.593	1061.11	1.09102	0.125673	0.799961	1	1016	1191	788	1321	1035	903
LOC118212206	118212206	succinyl-CoA:3-ketoacid coenzyme A transferase 1, mitochondrial-like	1.69979	0.612194	2.78738	4.55309	2.18685	0.540659	1	0	2	0	8	1	0
LOC118212210	118212210	alpha-2B adrenergic receptor-like	0.153049	0.306097	0	0	#NAME?	0.998528	1	0	1	0	0	0	0
LOC118212216	118212216	proprotein convertase subtilisin/kexin type 5-like	0.765243	1.53049	0	0	#NAME?	0.555095	1	0	5	0	0	0	0
LOC118212222	118212222	GTPase-activating protein and VPS9 domain-containing protein 1-like, transcript variant X1	161.939	177.33	146.549	0.82642	-0.275053	0.575216	1	228	215	111	207	111	131
LOC118212224	118212224	apical junction component 1 homolog	1.3189	0.918291	1.71951	1.87251	0.904971	0.912433	1	0	3	0	1	1	3
LOC118212225	118212225	MORC family CW-type zinc finger protein 3-like, transcript variant X1	8.85879	3.03982	14.6778	4.8285	2.27157	0.0747161	1	4	1	4	25	7	13
LOC118212231	118212231	uncharacterized LOC118212231, transcript variant X1	0.153049	0.306097	0	0	#NAME?	0.998528	1	0	1	0	0	0	0
LOC118212238	118212238	activated RNA polymerase II transcriptional coactivator p15-like, transcript variant X1	3174.42	3321.66	3027.18	0.911344	-0.133933	0.755124	1	3471	4094	2669	2731	3517	2975
LOC118212241	118212241	uncharacterized LOC118212241	0.304769	0.609539	0	0	#NAME?	0.880213	1	2	0	0	0	0	0
LOC118212247	118212247	transmembrane protein 116-like	0.940596	1.51465	0.366545	0.242	-2.04692	0.772744	1	0	0	4	0	0	1
LOC118212255	118212255	syntaxin-2-like	66.9394	56.9942	76.8845	1.34899	0.431877	0.493785	1	54	78	44	79	91	66
LOC118212256	118212256	leucine-rich repeat transmembrane neuronal protein 4-like, transcript variant X1	0.342379	0.684759	0	0	#NAME?	0.86946	1	0	1	1	0	0	0
LOC118212258	118212258	transcriptional and immune response regulator-like	9.28192	11.7702	6.79365	0.577191	-0.792878	0.638859	1	0	10	23	3	0	16
LOC118212260	118212260	growth arrest-specific protein 1-like	0.153049	0.306097	0	0	#NAME?	0.998528	1	0	1	0	0	0	0
LOC118212262	118212262	probable isoprenylcysteine alpha-carbonyl methylesterase ICMEL2, transcript variant X1	7.49465	7.83048	7.15882	0.914225	-0.129378	1	1	6	6	11	7	9	6
LOC118212263	118212263	RGM domain family member B-like	34.3351	31.0474	37.6227	1.21178	0.277133	0.697659	1	36	26	32	42	38	35
LOC118212264	118212264	protein SCAI-like, transcript variant X1	8.18987	7.39111	8.98863	1.21614	0.282311	0.886356	1	9	9	5	12	4	11
LOC118212265	118212265	DNA polymerase beta-like	3.45574	3.04902	3.86246	1.26679	0.341173	1	1	9	1	0	1	2	8
LOC118212267	118212267	creatine kinase S-type, mitochondrial-like, transcript variant X1	2.94995	2.82744	3.07247	1.08666	0.119902	1	1	0	8	1	2	2	5
LOC118212268	118212268	A disintegrin and metalloproteinase with thrombospondin motifs 19-like	20.59	11.5604	29.6196	2.56217	1.35736	0.114316	1	6	12	16	31	22	36
LOC118212269	118212269	major intrinsically disordered NOTCH2-binding receptor 1-like	9.14032	3.41716	14.8635	4.34966	2.1209	0.432092	1	5	0	5	47	1	0
LOC118212275	118212275	uncharacterized LOC118212275	175.372	193.897	156.847	0.808922	-0.305928	0.814903	1	97	94	358	142	137	192
LOC118212277	118212277	calsenilin-like, transcript variant X1	0.189331	0.378662	0	0	#NAME?	0.998527	1	0	0	1	0	0	0
LOC118212278	118212278	protein ANTAGONIST OF LIKE HETEROCHROMATIN PROTEIN 1-like	76.1546	70.9527	81.3565	1.14663	0.197399	0.857614	1	132	88	10	156	90	14
LOC118212281	118212281	polyadenylate-binding protein-interacting protein 1-like	25.0292	19.2667	30.7917	1.59818	0.676434	0.415026	1	32	15	13	54	17	24
LOC118212285	118212285	uncharacterized LOC118212285	1.22372	2.44745	0	0	#NAME?	0.339515	1	1	7	0	0	0	0
LOC118212289	118212289	free fatty acid receptor 2-like, transcript variant X1	8.61209	11.6751	5.54903	0.475286	-1.07313	0.379211	1	10	22	5	11	1	5
LOC118212296	118212296	E3 ubiquitin-protein ligase RNF180-like, transcript variant X1	63.7173	56.1442	71.2903	1.26977	0.344567	0.607699	1	93	50	33	98	67	55
LOC118212301	118212301	long-chain fatty acid transport protein 6	4.93693	6.4068	3.46707	0.541155	-0.885888	0.591854	1	16	5	0	3	7	1
LOC118212303	118212303	surfeit locus protein 1, transcript variant X1	2.36244	4.41465	0.310227	0.0702722	-3.8309	0.234943	1	0	7	6	0	1	0
LOC118212312	118212312	S-adenosylmethionine synthase-like, transcript variant X1	523.32	332.296	714.344	2.14972	1.10415	0.0334607	1	271	363	366	489	1147	565
LOC118212313	118212313	cytochrome b-c1 complex subunit 9-like	3.79893	5.93584	1.66202	0.279998	-1.83651	0.362223	1	7	5	6	3	0	2
LOC118212321	118212321	uncharacterized LOC118212321	1.16733	0.306097	2.02857	6.6272	2.7284	0.614135	1	0	1	0	3	0	3
LOC118212323	118212323	histone H2A-like	4.36464	6.333	2.39628	0.37838	-1.40209	0.413241	1	5	12	3	1	2	4
LOC118212327	118212327	uncharacterized LOC118212327	0.615369	0.610866	0.619871	1.01474	0.0211106	1	1	1	1	0	1	1	0
LOC118212332	118212332	survival motor neuron protein 1-like, transcript variant X1	81.5733	98.5639	64.5828	0.655238	-0.609909	0.493674	1	75	183	52	142	31	30
LOC118212335	118212335	ras-specific guanine nucleotide-releasing factor RalGPS1-like, transcript variant X1	23.9855	22.8936	25.0774	1.09539	0.131447	0.900507	1	43	6	21	35	14	27
LOC118212336	118212336	angiopoietin-related protein 2-like	0.366545	0	0.73309	Inf	Inf	0.865362	1	0	0	0	0	0	2
LOC118212337	118212337	uncharacterized LOC118212337, transcript variant X1	10.1851	11.3229	9.04728	0.799028	-0.323681	0.828355	1	9	7	17	8	7	12
LOC118212338	118212338	neuronal calcium sensor 1-like	17.449	5.32763	29.5705	5.5504	2.47259	0.144992	1	4	6	6	71	15	8
LOC118212343	118212343	uncharacterized LOC118212343	2.58947	3.2061	1.97283	0.615337	-0.700551	0.801749	1	0	8	2	2	2	2
LOC118212344	118212344	PHD finger protein 24-like, transcript variant X1	25.0966	33.5108	16.6824	0.497821	-1.0063	0.264855	1	20	24	53	20	9	21
LOC118212351	118212351	bone morphogenetic protein 3-like	0.549818	0	1.09964	Inf	Inf	0.732759	1	0	0	0	0	0	3
LOC118212353	118212353	V-type proton ATPase subunit G 1-like	71.3167	64.331	78.3024	1.21718	0.283542	0.672428	1	97	74	32	116	74	53
LOC118212356	118212356	membrane-spanning 4-domains subfamily A member 8-like	1.24476	1.13599	1.35354	1.19152	0.252799	1	1	0	0	3	0	2	2
LOC118212357	118212357	heat shock protein, alpha-crystallin-related, b11	0.459146	0.918291	0	0	#NAME?	0.760454	1	0	3	0	0	0	0
LOC118212360	118212360	zona pellucida sperm-binding protein 3-like	21.8981	28.2319	15.5644	0.551305	-0.859077	0.287236	1	32	48	10	4	32	12
LOC118212365	118212365	indoleamine 2,3-dioxygenase 2-like	16.0963	5.77886	26.4138	4.57077	2.19244	0.242987	1	4	5	8	12	7	56
LOC118212366	118212366	insulin gene enhancer protein isl-1-like, transcript variant X1	6.16988	9.43742	2.90235	0.307536	-1.70117	0.268434	1	15	6	8	4	3	2
LOC118212368	118212368	serine/threonine-protein phosphatase 1 regulatory subunit 10-like, transcript variant X1	7.78907	7.5204	8.05774	1.07145	0.0995658	0.884215	1	9	2	11	14	12	0
LOC118212371	118212371	UPF0729 protein C18orf32 homolog	657.566	591.573	723.56	1.22311	0.290557	0.498082	1	286	751	725	923	649	645
LOC118212372	118212372	zinc finger and BTB domain-containing protein 26-like, transcript variant X1	4.91764	6.00575	3.82953	0.637643	-0.649179	0.754955	1	9	2	7	10	0	2
LOC118212373	118212373	alpha-synuclein-like	640.771	601.441	680.101	1.13079	0.177326	0.777687	1	335	706	748	341	707	969
LOC118212374	118212374	phosphatidylinositol 4-phosphate 5-kinase type-1 beta-like, transcript variant X1	2.68894	3.03849	2.33938	0.769913	-0.377232	0.932394	1	5	0	4	2	2	3
LOC118212378	118212378	protein phosphatase 1 regulatory subunit 3C-B-like, transcript variant X1	72.6277	53.4335	91.8219	1.71843	0.781094	0.489961	1	19	74	66	55	221	17
LOC118212379	118212379	zinc finger protein 703-like	1.67988	1.44208	1.91768	1.3298	0.41121	0.918513	1	0	1	3	0	5	1
LOC118212383	118212383	phospholipase DDHD2-like	2.12013	2.20993	2.03032	0.918723	-0.122298	0.99973	1	4	2	1	0	3	3
LOC118212385	118212385	uncharacterized LOC118212385	1.19224	0.918291	1.46618	1.59664	0.675039	1	1	0	3	0	0	0	4
LOC118212390	118212390	stromal cell-derived factor 2-like, transcript variant X1	6.25276	2.89469	9.61083	3.32016	1.73125	0.265787	1	4	3	2	9	9	11
LOC118212396	118212396	uncharacterized protein C6orf136 homolog, transcript variant X1	18.9174	25.4071	12.4276	0.48914	-1.03168	0.250691	1	25	21	30	14	6	17
LOC118212398	118212398	uncharacterized LOC118212398, transcript variant X1	0.309644	0	0.619287	Inf	Inf	0.881249	1	0	0	0	2	0	0
LOC118212403	118212403	rab GTPase-activating protein 1, transcript variant X1	179.967	192.425	167.509	0.870515	-0.200059	0.750086	1	199	120	251	189	128	189
LOC118212404	118212404	probable G-protein coupled receptor 21	1.18551	1.44208	0.928931	0.644159	-0.63451	0.99936	1	0	1	3	3	0	0
LOC118212405	118212405	uncharacterized LOC118212405	10.892	17.1029	4.68109	0.273701	-1.86933	0.129722	1	29	27	0	0	8	6
LOC118212408	118212408	thymic stromal cotransporter homolog	6.42606	6.22743	6.6247	1.06379	0.0892184	0.999882	1	6	2	10	3	3	13
LOC118212409	118212409	WD repeat-containing protein 7, transcript variant X1	83.9439	92.8443	75.0434	0.808271	-0.307089	0.617283	1	66	104	108	41	97	88
LOC118212411	118212411	GTP-binding protein Di-Ras2	0.765316	1.22041	0.310227	0.2542	-1.97596	0.799312	1	3	1	0	0	1	0
LOC118212413	118212413	C-X-C motif chemokine 11-1-like	1.13179	1.53049	0.73309	0.478992	-1.06193	0.815487	1	0	5	0	0	0	2
LOC118212415	118212415	phospholipid phosphatase 1-like, transcript variant X1	203.419	229.322	177.517	0.774097	-0.369414	0.5248	1	172	260	257	153	247	146
[truncated: 29,065 more rows]

## Sheet: Table S2
Table S2: Transcripts yielded from comparing oocytes before the DHP injection and DHP stripped eggs.
In bold: genes that are differentially expressen when padj<0.01.
										Oocyte before DHP injection			Stripped after DHP
GeneID	Gene_ID	Product	baseMean	baseMeanA	baseMeanB	foldChange	log2FoldChange	pval	padj	#3	#7	#11	#4	#8	#12
LOC118231252	118231252	uncharacterized LOC118231252	633.783	1264.98	2.58593	0.00204425	-8.93421	1.76351e-22	4.2527e-18	2217	1590	994	5	2	0
LOC118215148	118215148	uncharacterized LOC118215148, transcript variant X1	184.905	369.051	0.759401	0.00205771	-8.92475	8.35777e-20	6.71826e-16	577	283	576	0	2	0
calb1	118223571	calbindin 1	144.028	288.056	0	0	#NAME?	5.58126e-20	6.71826e-16	507	308	290	0	0	0
atp1b1a	118214173	ATPase Na+/K+ transporting subunit beta 1a	2065.19	4084.49	45.8868	0.0112344	-6.47593	1.28326e-19	7.02525e-16	6110	5583	3659	17	74	25
raver1	118216639	ribonucleoprotein, PTB-binding 1	1844.56	40.4851	3648.64	90.123	6.49382	1.45661e-19	7.02525e-16	85	34	39	3801	2132	3132
LOC118227221	118227221	uncharacterized LOC118227221	196.619	391.762	1.47562	0.00376662	-8.05251	7.34459e-19	2.95191e-15	726	436	339	3	1	0
LOC118216802	118216802	alpha-N-acetylgalactosaminide alpha-2,6-sialyltransferase 1-like, transcript variant X1	371.506	740.354	2.6579	0.00359004	-8.12178	3.09329e-18	1.06564e-14	1389	854	588	0	7	0
LOC118210013	118210013	cytochrome P450 2M1-like, transcript variant X1	291.279	581.632	0.926301	0.00159259	-9.29441	4.11251e-18	1.23967e-14	874	857	442	0	0	2
LOC118206476	118206476	G-protein-signaling modulator 1-like	189.43	378.397	0.463151	0.00122398	-9.6742	1.32623e-17	3.03031e-14	533	571	305	0	0	1
LOC118219729	118219729	transmembrane protein 100-like	102.734	205.469	0	0	#NAME?	1.27412e-17	3.03031e-14	328	194	270	0	0	0
si:dkeyp-114g9.1	118229336	uncharacterized protein LOC555399 homolog	8659.03	292.175	17025.9	58.273	5.86476	1.38227e-17	3.03031e-14	722	263	157	21493	11885	10065
krt18a.1	118208531	keratin 18a, tandem duplicate 1	260.248	515.476	5.01955	0.00973771	-6.6822	3.41254e-17	6.85779e-14	574	488	912	0	12	1
clip3	118210011	CAP-GLY domain containing linker protein 3, transcript variant X1	86.3034	172.607	0	0	#NAME?	2.22229e-16	3.84265e-13	316	202	141	0	0	0
gata6	118234389	GATA binding protein 6	1095.9	2171.21	20.5873	0.00948194	-6.7206	2.23086e-16	3.84265e-13	3714	2849	1647	0	53	1
tent4a	118234649	terminal nucleotidyltransferase 4A	2997.62	115.011	5880.22	51.1276	5.67603	3.59891e-16	5.78584e-13	401	36	33	4365	4605	5478
LOC118235288	118235288	transmembrane 9 superfamily member 2-like	584.304	1167.47	1.1391	0.000975701	-10.0013	4.95201e-16	7.46361e-13	1650	1843	837	0	3	0
vsnl1b	118234057	visinin-like 1b, transcript variant X1	166.854	330.671	3.0376	0.00918617	-6.76632	7.20918e-16	1.02264e-12	550	404	302	0	8	0
orc6	118227421	origin recognition complex, subunit 6	3237.7	135.279	6340.12	46.867	5.5505	1.01746e-15	1.36311e-12	511	9	42	6323	4374	5116
krt8	118208362	keratin 8	297.81	586.507	9.11281	0.0155374	-6.00811	1.22147e-15	1.55031e-12	796	431	1053	0	24	0
LOC118222571	118222571	alpha-2,8-sialyltransferase 8F-like, transcript variant X1	1685.87	3343.64	28.0978	0.00840336	-6.89482	3.87222e-15	4.66893e-12	6388	3831	2578	0	74	0
cavin1a	118220838	caveolae associated protein 1a	83.3002	166.221	0.3797	0.00228432	-8.77402	4.32567e-15	4.96731e-12	298	168	174	0	1	0
LOC118221927	118221927	cytidine monophosphate-N-acetylneuraminic acid hydroxylase-like, transcript variant X1	68.863	137.726	0	0	#NAME?	9.07883e-15	9.95163e-12	188	201	125	0	0	0
ptn	118232649	pleiotrophin, transcript variant X1	277.11	543.635	10.5857	0.0194721	-5.68245	1.57215e-14	1.64836e-11	553	748	728	0	23	4
znf648	118225076	zinc finger protein 648	178.469	354.66	2.2782	0.00642362	-7.2824	1.82071e-14	1.82944e-11	537	519	270	0	6	0
dnd1	118224086	DND microRNA-mediated repression inhibitor 1, transcript variant X1	112.626	2.49212	222.759	89.3852	6.48196	2.0358e-14	1.96373e-11	6	1	3	209	127	212
LOC118207331	118207331	myosin-7-like	71.1211	142.242	0	0	#NAME?	5.02386e-14	4.65963e-11	186	98	270	0	0	0
LOC118231642	118231642	creatine kinase B-type-like	608.897	1185	32.7926	0.027673	-5.17538	5.76228e-14	5.14657e-11	1445	1221	1857	13	58	13
pgr	118209581	progesterone receptor, transcript variant X1	1171.55	2333.6	9.49817	0.00407018	-7.94069	8.43577e-14	7.26531e-11	4820	2398	1791	17	5	3
LOC118225321	118225321	UDP-N-acetylglucosamine/UDP-glucose/GDP-mannose transporter-like, transcript variant X1	57.3504	114.701	0	0	#NAME?	1.61352e-13	1.34173e-10	113	176	135	0	0	0
LOC118206710	118206710	uncharacterized LOC118206710, transcript variant X1	71.6288	142.498	0.759401	0.00532919	-7.55187	2.88279e-13	2.24253e-10	220	148	178	0	2	0
LOC118225714	118225714	collagen alpha-1(XV) chain-like, transcript variant X1	175.968	347.816	4.11913	0.0118428	-6.39984	2.81334e-13	2.24253e-10	645	218	506	4	7	0
LOC118213320	118213320	cystatin-C-like	455.521	884.459	26.582	0.0300545	-5.05628	3.44754e-13	2.59647e-10	1263	1080	1006	14	48	7
nr5a2	118226389	nuclear receptor subfamily 5, group A, member 2, transcript variant X1	70.5193	140.279	0.759401	0.0054135	-7.52922	3.55312e-13	2.59647e-10	267	146	127	0	2	0
folr	118209419	folate receptor	107.261	213.763	0.759401	0.00355254	-8.13693	4.92175e-13	3.49082e-10	156	302	335	0	2	0
LOC118221496	118221496	protein Hook homolog 2-like, transcript variant X1	1612.96	114.043	3111.87	27.2869	4.77014	6.22424e-13	4.2885e-10	228	112	101	3102	1980	2649
anln	118234261	anillin, actin binding protein, transcript variant X1	3949.6	283.757	7615.45	26.8379	4.7462	6.65532e-13	4.45814e-10	600	204	311	7390	5101	6432
LOC118235858	118235858	alpha-2-macroglobulin-like	106572	212018	1126.82	0.00531474	-7.55578	7.08222e-13	4.61588e-10	429974	236216	147969	0	2964	3
LOC118231958	118231958	RNA-binding protein 47-like, transcript variant X1	239.323	477.424	1.22255	0.00256072	-8.60923	1.34092e-12	8.50957e-10	954	558	315	0	2	1
LOC118214439	118214439	potassium voltage-gated channel subfamily E member 2-like, transcript variant X1	65.0208	129.282	0.759401	0.00587398	-7.41145	1.51333e-12	9.35741e-10	129	189	162	0	2	0
LOC118228102	118228102	death-associated protein kinase 2-like, transcript variant X1	132.334	259.423	5.24384	0.0202134	-5.62854	1.68926e-12	1.01842e-09	323	293	369	5	9	0
cuedc2	118218083	CUE domain containing 2, transcript variant X1	340.46	16.3913	664.53	40.5417	5.34134	1.9541e-12	1.14935e-09	36	14	14	843	378	460
parpbp	118231234	PARP1 binding protein	6459.66	506.805	12412.5	24.4917	4.61422	2.21423e-12	1.27134e-09	1314	382	304	8950	11217	10545
LOC118222970	118222970	tubulin alpha chain-like	229.331	444.754	13.9083	0.0312719	-4.99899	2.40121e-12	1.31603e-09	592	575	508	6	15	13
cdk18	118211765	cyclin dependent kinase 18, transcript variant X1	86.6222	170.966	2.2782	0.0133254	-6.22967	2.35568e-12	1.31603e-09	287	202	162	0	6	0
evpla	118219582	envoplakin a	96.512	189.736	3.28795	0.0173291	-5.85066	2.70234e-12	1.44815e-09	363	209	156	0	5	3
asb11	118213853	ankyrin repeat and SOCS box containing 11	115.502	226.448	4.5564	0.0201212	-5.63514	3.60936e-12	1.89217e-09	360	264	238	0	12	0
LOC118235015	118235015	60S ribosomal protein L39	170.288	331.543	9.03249	0.0272438	-5.19793	6.47622e-12	3.32285e-09	637	357	280	5	8	9
LOC118229816	118229816	syntaxin-binding protein 6-like, transcript variant X1	3161.36	288.234	6034.48	20.9361	4.38792	7.07934e-12	3.55663e-09	593	327	186	6520	5802	3130
LOC118215754	118215754	cleavage stimulation factor subunit 3	1281.85	104.719	2458.98	23.4817	4.55346	1.13057e-11	5.56401e-09	285	74	56	3025	1408	1769
LOC118218686	118218686	microsomal glutathione S-transferase 1-like	264.656	509.28	20.0327	0.0393354	-4.66803	1.18149e-11	5.69832e-09	602	594	732	2	24	22
cdc25b	118227409	cell division cycle 25B	958.56	39.138	1877.98	47.9836	5.58447	1.39315e-11	6.46075e-09	103	18	36	2348	950	1424
slc17a5	118218477	solute carrier family 17 member 5, transcript variant X1	316.352	609.535	23.1684	0.0380099	-4.71748	1.36712e-11	6.46075e-09	1183	623	544	12	8	34
chn2	118229007	chimerin 2, transcript variant X1	60.1667	119.111	1.22255	0.010264	-6.60627	1.52412e-11	6.93473e-09	236	96	133	0	2	1
LOC118233763	118233763	glycogen synthase kinase-3 beta-like, transcript variant X1	2555.74	224.103	4887.38	21.8087	4.44683	1.94456e-11	8.52601e-09	727	75	110	3759	3571	4660
kcnj8	118219291	potassium inwardly rectifying channel subfamily J member 8	265.848	531.697	0	0	#NAME?	1.92884e-11	8.52601e-09	961	782	252	0	0	0
zc3hc1	118231118	zinc finger, C3HC-type containing 1	1138.5	99.5133	2177.5	21.8815	4.45164	2.56102e-11	1.10284e-08	318	46	38	1373	1884	2074
LOC118235591	118235591	progesterone receptor-like	514.641	1015.61	13.6692	0.0134591	-6.21528	2.61567e-11	1.10661e-08	2014	1130	754	0	36	0
esr2b	118230625	estrogen receptor 2b, transcript variant X1	146.894	286.478	7.30924	0.0255142	-5.29256	3.43348e-11	1.4161e-08	509	363	215	5	12	2
ocel1	118225221	occludin/ELL domain containing 1, transcript variant X1	102.699	200.24	5.15767	0.0257574	-5.27887	3.46463e-11	1.4161e-08	376	211	183	2	8	3
LOC118220432	118220432	cytidine monophosphate-N-acetylneuraminic acid hydroxylase-like	53.1252	106.25	0	0	#NAME?	3.77867e-11	1.51871e-08	211	122	74	0	0	0
si:ch211-15d5.11	118234285	nuclear receptor coactivator 7, transcript variant X1	118.836	236.913	0.759401	0.00320541	-8.28528	4.17983e-11	1.6524e-08	462	291	150	0	2	0
LOC118225419	118225419	angiopoietin-related protein 4-like	695.843	1319.83	71.8564	0.0544437	-4.19909	4.44899e-11	1.73044e-08	2552	1014	1594	6	31	125
smad6b	118215850	SMAD family member 6b	38.709	77.418	0	0	#NAME?	5.06076e-11	1.93715e-08	89	118	80	0	0	0
med1	118220802	mediator complex subunit 1	582.706	52.9328	1112.48	21.0168	4.39347	5.2708e-11	1.98602e-08	165	32	15	805	1082	880
LOC118210713	118210713	insulin-like growth factor-binding protein 5, transcript variant X1	2164.45	4320.83	8.06301	0.00186608	-9.06578	5.54989e-11	2.05901e-08	8308	5991	2017	8	5	7
LOC118222980	118222980	dedicator of cytokinesis protein 9-like, transcript variant X1	2252.2	218.317	4286.09	19.6324	4.29516	5.91322e-11	2.16057e-08	748	66	78	3634	3658	3389
mtrex	118206279	Mtr4 exosome RNA helicase	4629.6	460.93	8798.27	19.0881	4.2546	6.5642e-11	2.36262e-08	1464	197	204	7884	6726	7264
gas2l1	118207011	growth arrest-specific 2 like 1	281.826	23.3952	540.256	23.0926	4.52936	8.23301e-11	2.91969e-08	74	13	7	393	419	513
LOC118226882	118226882	carbohydrate sulfotransferase 1, transcript variant X1	40.0186	80.0373	0	0	#NAME?	9.54039e-11	3.3343e-08	159	90	58	0	0	0
LOC118217258	118217258	vesicle-fusing ATPase-like, transcript variant X1	130.868	9.26133	252.475	27.2613	4.76878	1.02366e-10	3.5265e-08	26	10	0	178	279	176
mkxa	118224947	mohawk homeobox a	39.734	79.4681	0	0	#NAME?	1.08165e-10	3.67381e-08	55	106	135	0	0	0
LOC118236557	118236557	non-POU domain-containing octamer-binding protein-like, transcript variant X1	4872.54	510.576	9234.5	18.0864	4.17684	1.19821e-10	4.01318e-08	1760	176	146	9920	6232	7005
myef2	118228005	myelin expression factor 2, transcript variant X1	6045.97	665.96	11426	17.1572	4.10074	1.48729e-10	4.91317e-08	1732	471	432	11518	8989	8216
casd1	118233939	CAS1 domain containing 1	204.609	397.834	11.3852	0.028618	-5.12694	2.26319e-10	7.37523e-08	423	630	415	12	16	2
vrtn	118211547	vertebrae development associated, transcript variant X1	3997.67	461.252	7534.09	16.334	4.02981	2.37996e-10	7.65237e-08	1171	301	357	8351	6370	4458
suv39h1a	118208326	suppressor of variegation 3-9 homolog 1a, transcript variant X1	206.246	17.2495	395.242	22.9132	4.51811	2.4166e-10	7.66793e-08	60	3	8	252	374	348
si:ch211-264f5.6	118234266	carcinoembryonic antigen-related cell adhesion molecule 5, transcript variant X1	3872.31	7693.89	50.7257	0.00659298	-7.24485	2.83172e-10	8.86844e-08	16225	8463	4912	11	73	41
id2a	118211246	inhibitor of DNA binding 2a	187.165	367.495	6.83461	0.0185978	-5.74872	2.91268e-10	8.89103e-08	662	479	251	0	18	0
lpl	118226535	lipoprotein lipase	1781.25	3537.71	24.7913	0.00700773	-7.15684	2.87998e-10	8.89103e-08	6214	5151	1911	1	7	47
ccni	118212955	cyclin I	283.742	539.293	28.1903	0.0522726	-4.2578	3.28223e-10	9.77174e-08	746	639	660	13	41	17
phldb2a	118235998	pleckstrin homology-like domain, family B, member 2a, transcript variant X1	931.491	104.804	1758.18	16.7758	4.06831	3.2463e-10	9.77174e-08	320	42	62	1798	1865	849
LOC118221615	118221615	inactive tyrosine-protein kinase 7-like	1627.82	93.6592	3161.99	33.7606	5.07727	3.37841e-10	9.81572e-08	337	12	38	2454	1945	3297
LOC118234299	118234299	cytosolic non-specific dipeptidase-like, transcript variant X1	937.941	1761.81	114.075	0.0647488	-3.949	3.3621e-10	9.81572e-08	2898	1898	1949	30	113	130
LOC118214100	118214100	uncharacterized LOC118214100	232.2	463.262	1.1391	0.00245887	-8.66779	3.79155e-10	1.08849e-07	1030	435	336	0	3	0
LOC118236341	118236341	cyclin-J-like, transcript variant X1	723.33	80.6438	1366.02	16.9389	4.08227	4.62973e-10	1.29821e-07	152	67	95	1120	949	1288
bicdl1	118206951	BICD family like cargo adaptor 1, transcript variant X1	33.0053	66.0106	0	0	#NAME?	4.58729e-10	1.29821e-07	72	103	69	0	0	0
LOC118235381	118235381	protein ABHD15-like, transcript variant X1	44.5407	88.7016	0.3797	0.00428065	-7.86796	5.1694e-10	1.43287e-07	92	146	88	0	1	0
f2r	118207090	coagulation factor II (thrombin) receptor	112.802	216.519	9.08444	0.0419568	-4.57495	5.36102e-10	1.4691e-07	350	278	191	4	3	14
commd2	118224588	COMM domain containing 2	391.206	41.126	741.286	18.0248	4.17191	5.44237e-10	1.47464e-07	130	10	28	857	463	545
tgfbr3	118225444	transforming growth factor, beta receptor III, transcript variant X1	43.0231	85.1199	0.926301	0.0108823	-6.52187	5.62583e-10	1.50741e-07	116	118	85	0	0	2
bmpr1ba	118206920	bone morphogenetic protein receptor, type IBa, transcript variant X1	70.2121	136.952	3.47197	0.0253516	-5.30178	6.29942e-10	1.66935e-07	206	177	134	2	6	1
rerg	118218671	RAS-like, estrogen-regulated, growth inhibitor	62.8865	125.773	0	0	#NAME?	6.75308e-10	1.77011e-07	273	121	94	0	0	0
LOC118220716	118220716	complement C3-like	77.892	151.432	4.35237	0.0287415	-5.12072	6.88829e-10	1.78614e-07	309	125	157	2	1	7
ago2	118234544	argonaute RISC catalytic component 2, transcript variant X1	803.725	97.6764	1509.77	15.4569	3.95018	8.08312e-10	2.07366e-07	193	108	74	1642	912	1217
LOC118214891	118214891	MOB kinase activator 2-like	493.117	55.5586	930.675	16.7512	4.06619	9.01519e-10	2.28844e-07	180	19	27	756	926	654
LOC118208328	118208328	uncharacterized LOC118208328, transcript variant X1	743.402	49.5905	1437.21	28.9816	4.85707	9.72106e-10	2.44191e-07	165	26	9	715	1492	1316
LOC118213637	118213637	A disintegrin and metalloproteinase with thrombospondin motifs 5	81.9524	160.266	3.63887	0.0227052	-5.46083	9.84728e-10	2.44812e-07	317	174	125	2	4	3
rpl10a	118208311	ribosomal protein L10a	432.923	814.223	51.6232	0.0634018	-3.97933	1.00005e-09	2.46085e-07	963	1096	992	13	71	43
snrpa	118210168	small nuclear ribonucleoprotein polypeptide A	4229.28	580.164	7878.4	13.5796	3.76337	1.31453e-09	3.20201e-07	953	923	281	8031	5855	5876
LOC118218189	118218189	phosphofurin acidic cluster sorting protein 1-like, transcript variant X1	853.562	102.837	1604.29	15.6002	3.96349	1.41971e-09	3.42363e-07	304	53	56	1055	1500	1402
LOC118234416	118234416	sorting nexin-13-like, transcript variant X1	316.654	37.299	596.01	15.9792	3.99813	1.46193e-09	3.49054e-07	73	42	28	562	524	414
LOC118223864	118223864	androgen receptor-like	71.4403	138.704	4.1767	0.0301124	-5.0535	1.5686e-09	3.70851e-07	276	119	145	0	11	0
cdin1	118215537	CDAN1 interacting nuclease 1, transcript variant X1	2103.09	271.315	3934.86	14.5029	3.85827	1.59223e-09	3.72783e-07	539	192	334	3580	2752	3416
LOC118217403	118217403	LIM domain-containing protein 2-like	670.761	84.6715	1256.85	14.8438	3.89179	1.64819e-09	3.82173e-07	162	102	59	767	1278	1061
foxl2a	118209196	forkhead box L2a	250.287	496.397	4.1767	0.00841403	-6.89299	1.67661e-09	3.85061e-07	930	666	282	0	11	0
LOC118219708	118219708	ubiquitin-40S ribosomal protein S27a-like	106.54	204.143	8.93756	0.0437808	-4.51356	1.70449e-09	3.87771e-07	306	248	220	0	15	7
LOC118211778	118211778	beta-catenin-interacting protein 1-like, transcript variant X1	161.385	16.4453	306.324	18.6268	4.21931	1.80502e-09	4.0004e-07	36	15	13	326	215	228
LOC118229584	118229584	glia-derived nexin-like, transcript variant X1	795.932	1580.91	10.9537	0.00692875	-7.17319	1.80042e-09	4.0004e-07	3188	1956	884	4	25	0
enpp7.2	118220653	ectonucleotide pyrophosphatase/phosphodiesterase 7, tandem duplicate 2	238.589	476.798	0.3797	0.000796354	-10.2943	1.80819e-09	4.0004e-07	902	162	843	0	1	0
LOC118233758	118233758	chromodomain-helicase-DNA-binding protein 7-like, transcript variant X1	1839.55	240.714	3438.38	14.2841	3.83634	1.84705e-09	4.04924e-07	554	211	175	3221	2329	2974
LOC118210130	118210130	angiomotin-like protein 1, transcript variant X1	64.4949	125.489	3.50075	0.0278969	-5.16375	1.91149e-09	4.11568e-07	186	137	156	0	8	1
dennd6aa	118211231	DENN/MADD domain containing 6Aa, transcript variant X1	670.669	84.1091	1257.23	14.9476	3.90184	1.89574e-09	4.11568e-07	169	70	89	1183	819	1110
rgs4	118224624	regulator of G protein signaling 4	50.9232	99.6976	2.14885	0.0215537	-5.53592	2.24233e-09	4.78528e-07	191	117	73	0	2	3
enoph1	118213065	enolase-phosphatase 1, transcript variant X1	2235.86	300.216	4171.51	13.895	3.7965	2.40324e-09	5.0837e-07	750	223	211	3694	3501	3223
LOC118236225	118236225	glycerophosphodiester phosphodiesterase domain-containing protein 5-like, transcript variant X1	376.357	740.942	11.7707	0.0158861	-5.97609	2.60912e-09	5.47122e-07	1177	1117	472	0	31	0
gata4	118228990	GATA binding protein 4	565.731	1120.45	11.0113	0.00982758	-6.66895	2.98915e-09	6.21408e-07	2371	1200	747	0	29	0
cth1	118222730	cysteine three histidine 1	7266.42	734.521	13798.3	18.7855	4.23154	3.15766e-09	6.50829e-07	2183	297	488	17330	7557	9928
LOC118230151	118230151	angiopoietin-related protein 4-like	68.5771	132.393	4.76086	0.0359599	-4.79747	3.62708e-09	7.41246e-07	123	180	191	0	4	7
LOC118218511	118218511	steroid 17-alpha-hydroxylase/17,20 lyase	791.336	1582.29	0.3797	0.000239968	-12.0249	3.79651e-09	7.62941e-07	494	2162	3196	0	1	0
smndc1	118218287	survival motor neuron domain containing 1, transcript variant X1	1559.17	212.285	2906.06	13.6894	3.77499	3.76943e-09	7.62941e-07	665	65	134	3302	2064	1978
igf3	118208136	insulin-like growth factor 3, transcript variant X3	178.338	355.537	1.1391	0.00320388	-8.28596	3.83899e-09	7.65102e-07	749	418	195	0	3	0
xbp1	118206891	X-box binding protein 1	113.973	216.987	10.9598	0.0505089	-4.30732	3.89973e-09	7.70836e-07	376	237	218	3	15	9
chd9	118227955	chromodomain helicase DNA binding protein 9, transcript variant X1	60.8529	117.817	3.88922	0.0330108	-4.92092	3.97039e-09	7.78423e-07	211	108	137	2	1	6
LOC118215372	118215372	uncharacterized LOC118215372, transcript variant X1	30.8951	61.7902	0	0	#NAME?	4.07577e-09	7.92639e-07	122	74	40	0	0	0
LOC118230785	118230785	breast cancer metastasis-suppressor 1-like protein-A	293.896	39.8581	547.934	13.7471	3.78106	4.71592e-09	9.09795e-07	67	60	22	704	423	281
LOC118212515	118212515	paxillin-like, transcript variant X1	286.282	35.3091	537.254	15.2157	3.92749	4.8205e-09	9.2259e-07	92	19	30	521	427	399
mknk2b	118224758	MAPK interacting serine/threonine kinase 2b	282.898	35.9975	529.798	14.7176	3.87948	5.68369e-09	1.07176e-06	68	40	30	405	447	458
trmt9b	118210372	tRNA methyltransferase 9B	1381.36	192.23	2570.48	13.3719	3.74113	5.68878e-09	1.07176e-06	582	107	82	1804	2558	2030
LOC118227792	118227792	RNA-binding protein 47-like, transcript variant X1	82.8487	158.52	7.17717	0.0452761	-4.46511	6.0426e-09	1.12959e-06	281	189	134	2	6	9
LOC118227970	118227970	endothelin receptor type B-like	26.5437	53.0874	0	0	#NAME?	6.23927e-09	1.15739e-06	90	45	71	0	0	0
LOC118207718	118207718	transmembrane protein 269-like, transcript variant X1	124.121	234.924	13.3187	0.0566937	-4.14067	6.57383e-09	1.21014e-06	351	307	228	0	18	14
LOC118206752	118206752	60S ribosomal protein L35	411.397	766.992	55.802	0.0727544	-3.78082	6.64282e-09	1.21357e-06	1319	851	764	23	98	22
pomgnt1	118226437	protein O-linked mannose N-acetylglucosaminyltransferase 1 (beta 1,2-)	4511.67	664.042	8359.29	12.5885	3.65403	6.70024e-09	1.21486e-06	1491	611	483	6252	7373	7073
ccna1	118235256	cyclin A1	38986.5	6145.88	71827.2	11.687	3.54684	8.32604e-09	1.49838e-06	8110	7381	7773	65607	63682	51129
ccnb1	118212233	cyclin B1	66824.5	10122	123527	12.2038	3.60926	8.40991e-09	1.50226e-06	22655	8134	8864	109470	99275	98979
LOC118210540	118210540	pleckstrin homology domain-containing family M member 2-like	669.315	93.3122	1245.32	13.3457	3.7383	9.84042e-09	1.74487e-06	261	62	48	956	906	1192
LOC118237142	118237142	inactive tyrosine-protein kinase PRAG1-like, transcript variant X1	696.651	87.5795	1305.72	14.909	3.89811	9.987e-09	1.75793e-06	261	49	41	983	872	1329
sh2d5	118211114	SH2 domain containing 5, transcript variant X1	1164.63	177.058	2152.2	12.1554	3.60352	1.03331e-08	1.80566e-06	527	125	52	2464	1918	1131
ctnnd1	118227369	catenin (cadherin-associated protein), delta 1, transcript variant X1	2361.97	344.116	4379.82	12.7277	3.6699	1.04158e-08	1.80702e-06	1030	171	183	3853	2833	4095
rasef	118207129	RAS and EF-hand domain containing, transcript variant X1	718.161	104.541	1331.78	12.7393	3.67122	1.0951e-08	1.88632e-06	289	67	60	1031	1397	917
LOC118207312	118207312	basement membrane-specific heparan sulfate proteoglycan core protein-like, transcript variant X1	103.337	199.019	7.65472	0.0384621	-4.70042	1.11948e-08	1.91463e-06	386	228	148	1	7	10
zgc:162608	118209257	uncharacterized protein LOC100037332 homolog, transcript variant X1	40.0623	80.1247	0	0	#NAME?	1.14127e-08	1.93815e-06	65	74	167	0	0	0
rpsa	118217254	ribosomal protein SA	1182.61	2185.89	179.323	0.0820368	-3.60759	1.17058e-08	1.97402e-06	2497	2595	3169	62	337	62
vps35	118227418	VPS35 retromer complex component, transcript variant X1	92.2374	175.816	8.65842	0.0492469	-4.34382	1.20825e-08	2.0234e-06	286	231	147	2	16	4
LOC118215753	118215753	SIN3-HDAC complex-associated factor-like, transcript variant X1	3742.33	566.084	6918.57	12.2218	3.61139	1.21939e-08	2.02797e-06	1658	304	308	6595	5060	5588
hnrnpm	118224506	heterogeneous nuclear ribonucleoprotein M, transcript variant X1	5060.5	808.383	9312.63	11.5201	3.52608	1.25507e-08	2.07301e-06	1956	586	646	10824	8071	4953
LOC118234925	118234925	40S ribosomal protein S3	233.815	437.292	30.3387	0.0693786	-3.84937	1.43657e-08	2.32503e-06	522	546	580	11	62	6
mbnl3	118223597	muscleblind-like splicing regulator 3, transcript variant X1	72.5823	139.36	5.80483	0.0416536	-4.58542	1.42389e-08	2.32503e-06	230	190	105	4	9	2
rpl9	118227806	ribosomal protein L9, transcript variant X1	995.692	1838.07	153.317	0.0834122	-3.5836	1.42721e-08	2.32503e-06	2150	2387	2368	48	271	71
lingo1a	118215684	leucine rich repeat and Ig domain containing 1a, transcript variant X1	59.4098	117.33	1.49001	0.0126994	-6.2991	1.48205e-08	2.38265e-06	234	137	78	2	2	0
LOC118216602	118216602	E3 ubiquitin-protein ligase SMURF1-like, transcript variant X1	352.063	48.9268	655.198	13.3914	3.74323	1.4921e-08	2.38291e-06	137	35	22	539	541	546
cx34.5	118230820	connexin 34.5, transcript variant X1	314.859	628.2	1.5188	0.0024177	-8.69215	1.56165e-08	2.47757e-06	304	1053	930	0	4	0
LOC118232455	118232455	solute carrier family 22 member 4-like, transcript variant X1	132.984	264.83	1.1391	0.00430126	-7.86103	1.67438e-08	2.63907e-06	324	463	183	0	3	0
aldoaa	118216742	aldolase a, fructose-bisphosphate, a, transcript variant X1	480.027	887.001	73.0529	0.0823595	-3.60192	1.71753e-08	2.6895e-06	1655	978	768	51	86	47
LOC118210071	118210071	myelin protein zero-like protein 2	271.866	504.419	39.3142	0.0779397	-3.6815	1.76176e-08	2.74095e-06	856	541	536	13	52	32
emp1	118221126	epithelial membrane protein 1	68.6833	132.039	5.32729	0.0403462	-4.63142	1.78513e-08	2.75952e-06	180	173	144	5	8	1
LOC118234480	118234480	sodium/potassium-transporting ATPase subunit beta-1-interacting protein 3-like	45.5061	91.0122	0	0	#NAME?	1.97989e-08	3.04109e-06	143	145	50	0	0	0
alpl	118207361	alkaline phosphatase, biomineralization associated	118.241	230.015	6.46639	0.0281128	-5.15263	2.07308e-08	3.16407e-06	370	337	154	5	11	1
LOC118211150	118211150	monocarboxylate transporter 5-like	237.149	474.298	0	0	#NAME?	2.11506e-08	3.20783e-06	377	917	414	0	0	0
LOC118234106	118234106	tubulin beta chain-like	420.823	778.367	63.278	0.0812958	-3.62068	2.2148e-08	3.33811e-06	1212	1050	669	77	45	39
LOC118234003	118234003	OTU domain-containing protein 7B-like	163.774	20.5093	307.038	14.9707	3.90407	2.37309e-08	3.55448e-06	58	7	18	319	198	249
LOC118212845	118212845	E3 ubiquitin-protein ligase MARCHF3-like	28.4535	56.4439	0.463151	0.0082055	-6.92919	2.41313e-08	3.5701e-06	99	72	43	0	0	1
LOC118217981	118217981	signal-induced proliferation-associated 1-like protein 2, transcript variant X1	484.957	73.7107	896.204	12.1584	3.60388	2.40863e-08	3.5701e-06	198	52	42	906	697	649
LOC118232454	118232454	storkhead-box protein 2-like, transcript variant X1	113.612	226.084	1.1391	0.0050384	-7.63282	2.44509e-08	3.59533e-06	427	315	111	0	3	0
LOC118234937	118234937	vascular endothelial growth factor C-like	34.6681	69.3363	0	0	#NAME?	2.50082e-08	3.65499e-06	41	106	108	0	0	0
npm3	118219018	nucleophosmin/nucleoplasmin, 3	1362.96	227.147	2498.78	11.0007	3.45952	2.64368e-08	3.84051e-06	532	220	131	2441	2465	1449
stt3a	118236517	STT3 oligosaccharyltransferase complex catalytic subunit A	534.068	984.947	83.1895	0.0844609	-3.56557	2.70932e-08	3.91229e-06	1196	1197	1327	48	129	36
pou5f3	118212354	POU domain, class 5, transcription factor 3	2057.29	99.5426	4015.03	40.3348	5.33395	2.7454e-08	3.94079e-06	257	60	79	5634	2269	2365
LOC118210519	118210519	homeobox protein TGIF2, transcript variant X1	2390.46	390.753	4390.17	11.2352	3.48995	2.8573e-08	4.06906e-06	849	386	279	3209	3625	3976
setd1a	118216609	SET domain containing 1A, histone lysine methyltransferase	1106.73	171.093	2042.36	11.9371	3.57738	2.86851e-08	4.06906e-06	437	105	138	1838	1171	2000
serpinh1b	118209057	serpin peptidase inhibitor, clade H (heat shock protein 47), member 1b, transcript variant X1	136.964	268.611	5.3158	0.0197899	-5.65909	2.90185e-08	4.09228e-06	253	451	280	0	14	0
LOC118236701	118236701	solute carrier family 22 member 5-like	82.3907	164.781	0	0	#NAME?	3.01336e-08	4.22484e-06	171	302	126	0	0	0
LOC118221204	118221204	cytidine monophosphate-N-acetylneuraminic acid hydroxylase-like	279.557	557.596	1.5188	0.00272384	-8.52014	3.09331e-08	4.31186e-06	474	1034	511	0	4	0
LOC118224326	118224326	pyridoxal kinase-like	561.179	88.7952	1033.56	11.6399	3.541	3.20735e-08	4.44513e-06	192	97	53	719	963	875
LOC118215482	118215482	tropomodulin-3-like, transcript variant X1	803.761	129.857	1477.66	11.3792	3.50832	3.22899e-08	4.44954e-06	338	91	85	1114	1655	955
LOC118227612	118227612	40S ribosomal protein S6	539.954	993.798	86.109	0.0866464	-3.52872	3.37069e-08	4.61842e-06	1426	1071	1297	62	122	37
plvapb	118226571	plasmalemma vesicle associated protein b	129.708	246.452	12.9647	0.0526054	-4.24865	3.528e-08	4.80665e-06	504	189	272	13	7	12
LOC118216013	118216013	40S ribosomal protein S15a	396.219	732.307	60.1308	0.0821115	-3.60627	3.55554e-08	4.81696e-06	1078	985	692	22	125	10
six9	118209544	SIX homeobox 9, transcript variant X1	373.215	57.5938	688.836	11.9602	3.58017	3.6372e-08	4.90006e-06	145	53	27	531	669	520
LOC118234610	118234610	phosphatase and actin regulator 1-like, transcript variant X1	1563.19	170.805	2955.57	17.3038	4.11302	3.84599e-08	5.15256e-06	581	64	50	3889	2292	1435
LOC118215491	118215491	cholesterol side-chain cleavage enzyme, mitochondrial-like	682.114	1247.07	117.155	0.0939442	-3.41205	3.90819e-08	5.20696e-06	1492	1715	1459	45	114	124
slc4a11	118227616	solute carrier family 4 member 11, transcript variant X1	191.495	364.755	18.2344	0.0499908	-4.32219	4.01598e-08	5.32118e-06	497	566	291	22	11	13
LOC118218216	118218216	regulator of microtubule dynamics protein 2, transcript variant X1	433.376	68.2414	798.51	11.7013	3.54859	4.16707e-08	5.4912e-06	158	53	57	678	692	622
plcb3	118222607	phospholipase C, beta 3 (phosphatidylinositol-specific)	257.446	37.2933	477.598	12.8065	3.67881	4.28158e-08	5.61143e-06	76	24	47	368	350	454
phldb1b	118209048	pleckstrin homology-like domain, family B, member 1b, transcript variant X1	211.905	32.4272	391.384	12.0696	3.59331	4.32881e-08	5.64266e-06	48	39	36	507	260	232
LOC118228454	118228454	phospholipid-transporting ATPase ABCA1	209.142	403.011	15.2719	0.0378944	-4.72187	4.56131e-08	5.91377e-06	716	544	262	2	20	15
tpx2	118210522	TPX2 microtubule nucleation factor, transcript variant X1	20512.3	3557.74	37466.9	10.5311	3.39658	4.79529e-08	6.18388e-06	7809	2569	3614	35794	27953	29747
LOC118208977	118208977	acidic leucine-rich nuclear phosphoprotein 32 family member E-like	10413	1767.44	19058.6	10.7832	3.43071	4.86644e-08	6.22842e-06	6169	549	506	19839	15046	13167
hsd17b1	118217079	hydroxysteroid (17-beta) dehydrogenase 1	98.5097	196.26	0.759401	0.00386936	-8.01369	4.88149e-08	6.22842e-06	426	219	110	0	2	0
LOC118216092	118216092	cytochrome c oxidase subunit NDUFA4-like	346.484	639.499	53.4689	0.0836106	-3.58017	5.06367e-08	6.39321e-06	677	848	870	10	119	10
LOC118230016	118230016	uncharacterized LOC118230016, transcript variant X1	14500.2	2448.39	26552	10.8447	3.43892	5.05591e-08	6.39321e-06	8196	1102	618	20191	24589	21245
LOC118210795	118210795	acidic mammalian chitinase-like	122.953	229.884	16.0225	0.0696984	-3.84273	5.1366e-08	6.45151e-06	311	195	382	0	30	10
znf207b	118220720	zinc finger protein 207, b, transcript variant X1	105.408	198.507	12.3086	0.0620056	-4.01146	5.19221e-08	6.48757e-06	183	203	369	18	9	5
LOC118216041	118216041	60S ribosomal protein L19-like	177.133	332.637	21.6289	0.0650227	-3.94291	5.23679e-08	6.50955e-06	647	361	270	3	37	14
LOC118221641	118221641	noggin-2-like	36.0759	70.633	1.5188	0.0215027	-5.53934	5.32573e-08	6.5197e-06	110	44	123	0	4	0
abcc9	118219252	ATP-binding cassette, sub-family C (CFTR/MRP), member 9, transcript variant X1	149.749	299.499	0	0	#NAME?	5.30011e-08	6.5197e-06	713	294	157	0	0	0
rps3a	118231939	ribosomal protein S3A	1089.1	1992.77	185.425	0.0930489	-3.42587	5.32606e-08	6.5197e-06	1931	2973	2479	59	334	80
LOC118218372	118218372	disks large-associated protein 5-like, transcript variant X1	1905.45	337.398	3473.49	10.2949	3.36386	5.41272e-08	6.59231e-06	634	339	328	3986	2249	2512
faua	118228989	FAU ubiquitin like and ribosomal protein S30 fusion a	837.423	1531.07	143.772	0.0939029	-3.41269	5.7454e-08	6.96233e-06	2500	1769	1566	67	241	60
LOC118208294	118208294	sortilin-like, transcript variant X1	622.29	1183.01	61.5726	0.0520476	-4.26403	5.79951e-08	6.99276e-06	1934	1686	820	43	72	40
calm2a	118218186	calmodulin 2a (phosphorylase kinase, delta)	5708.01	972.836	10443.2	10.7348	3.42422	6.06962e-08	7.24598e-06	3582	101	346	12510	6427	7412
sema6a	118206253	sema domain, transmembrane domain (TM), and cytoplasmic domain, (semaphorin) 6A, transcript variant X1	22.342	44.6841	0	0	#NAME?	6.05871e-08	7.24598e-06	62	69	35	0	0	0
nin	118206967	ninein (GSK3B interacting protein), transcript variant X1	4243.56	721.919	7765.2	10.7563	3.42711	6.16139e-08	7.31931e-06	2088	367	443	5907	6333	6915
LOC118208594	118208594	complement receptor type 1-like, transcript variant X1	1467.15	2660.04	274.264	0.103105	-3.27781	6.21809e-08	7.35045e-06	4816	2760	2653	85	299	280
hacl1	118212187	2-hydroxyacyl-CoA lyase 1	45.1223	87.8829	2.36165	0.0268727	-5.21771	6.35344e-08	7.47382e-06	168	107	60	0	5	1
degs1	118218129	delta(4)-desaturase, sphingolipid 1	186.006	358.312	13.7009	0.0382375	-4.70887	6.55813e-08	7.66703e-06	644	477	234	12	16	7
fads6	118216263	fatty acid desaturase 6	22.2435	44.487	0	0	#NAME?	6.58128e-08	7.66703e-06	55	73	36	0	0	0
LOC118225429	118225429	sodium/potassium-transporting ATPase subunit beta-1-interacting protein 3, transcript variant X1	98.0195	195.28	0.759401	0.00388878	-8.00646	6.92074e-08	8.02373e-06	435	203	117	0	2	0
rpl34	118231893	ribosomal protein L34	398.525	732.249	64.7999	0.0884942	-3.49827	7.08598e-08	8.17601e-06	673	1088	951	22	119	25
LOC118206722	118206722	tubulin beta chain-like	840.659	1571.03	110.284	0.0701984	-3.83242	7.17155e-08	8.1963e-06	1252	2231	2348	9	233	40
tinagl1	118234747	tubulointerstitial nephritis antigen-like 1, transcript variant X1	182.314	345.285	19.342	0.0560174	-4.15798	7.15166e-08	8.1963e-06	631	433	248	1	39	9
LOC118206611	118206611	uncharacterized LOC118206611, transcript variant X1	826.611	145.174	1508.05	10.3878	3.37682	7.24081e-08	8.23642e-06	272	154	132	1199	1441	1129
mlxip	118237549	MLX interacting protein, transcript variant X1	248.098	36.9734	459.222	12.4203	3.63463	7.39072e-08	8.36748e-06	105	11	34	266	490	380
f10	118213632	coagulation factor X	29.7311	58.7028	0.759401	0.0129364	-6.27242	7.51784e-08	8.47162e-06	59	95	62	0	2	0
LOC118222203	118222203	amine oxidase [flavin-containing]-like	21.61	43.2199	0	0	#NAME?	7.81173e-08	8.76186e-06	75	45	46	0	0	0
LOC118218834	118218834	60S ribosomal protein L18a	255.926	470.133	41.7191	0.0887388	-3.49429	8.37683e-08	9.35219e-06	601	600	570	10	60	33
si:dkey-178e17.1	118237355	tricarboxylate transport protein B, mitochondrial	90.5351	11.381	169.689	14.9098	3.89819	8.86636e-08	9.8531e-06	33	9	3	162	202	73
LOC118233970	118233970	NXPE family member 2-like, transcript variant X1	32.1677	63.2395	1.09592	0.0173297	-5.85061	9.06245e-08	1.00248e-05	103	87	48	3	0	0
LOC118226802	118226802	40S ribosomal protein S13	261.686	482.954	40.4179	0.0836888	-3.57882	9.36124e-08	1.0308e-05	460	720	609	23	77	6
rpl36	118224915	ribosomal protein L36	489.689	894.237	85.1403	0.0952099	-3.39274	9.47992e-08	1.03913e-05	1316	1092	980	9	168	39
LOC118208365	118208365	glutamate receptor-interacting protein 2-like, transcript variant X1	1180.73	214.217	2147.24	10.0237	3.32534	9.67485e-08	1.05094e-05	431	236	156	1740	1894	1711
slc49a4	118222933	solute carrier family 49 member 4	217.651	33.4189	401.883	12.0256	3.58804	9.65476e-08	1.05094e-05	77	27	27	297	336	358
f2rl2	118237468	coagulation factor II (thrombin) receptor-like 2	33.3389	65.9183	0.759401	0.0115203	-6.43967	9.83173e-08	1.06319e-05	128	82	41	0	2	0
LOC118225222	118225222	occludin-like, transcript variant X1	183.356	364.814	1.8985	0.00520403	-7.58615	1.00885e-07	1.08609e-05	814	391	203	0	5	0
rpl36a	118234833	ribosomal protein L36A	551.356	1006.36	96.3554	0.0957468	-3.38463	1.02076e-07	1.08918e-05	1653	1171	1010	16	203	29
ttc3	118235079	tetratricopeptide repeat domain 3, transcript variant X1	2446.02	360.92	4531.12	12.5543	3.65012	1.02069e-07	1.08918e-05	902	191	347	3326	3042	4666
slc35b3	118226136	solute carrier family 35 member B3	31.809	62.2286	1.38945	0.0223282	-5.48499	1.02555e-07	1.08948e-05	92	75	69	0	0	3
LOC118214025	118214025	60S ribosomal protein L37a-like	227.372	417.148	37.5972	0.0901293	-3.47186	1.04365e-07	1.1025e-05	388	551	621	3	51	37
LOC118224378	118224378	60S ribosomal protein L24	274.195	503.752	44.6386	0.0886122	-3.49635	1.04695e-07	1.1025e-05	441	742	683	4	82	26
soul4	118221945	heme-binding protein soul4	742.139	132.964	1351.31	10.163	3.34526	1.05628e-07	1.10749e-05	383	94	51	1295	1364	778
ncoa4	118218117	nuclear receptor coactivator 4, transcript variant X1	1061.38	192.859	1929.89	10.0068	3.3229	1.06677e-07	1.11364e-05	381	178	189	1664	1696	1464
LOC118215219	118215219	granule associated Rac and RHOG effector protein 1-like, transcript variant X1	154.138	285.662	22.6153	0.0791683	-3.65893	1.08425e-07	1.12701e-05	451	283	364	11	38	9
LOC118228310	118228310	coronin-2A-like	494.565	88.9475	900.182	10.1204	3.33919	1.10586e-07	1.13965e-05	197	101	44	847	885	550
mgst3b	118213628	microsomal glutathione S-transferase 3b	52.6711	100.915	4.42705	0.0438691	-4.51065	1.10163e-07	1.13965e-05	82	123	174	0	8	3
LOC118222284	118222284	40S ribosomal protein S14	174.453	322.703	26.2025	0.0811968	-3.62243	1.21569e-07	1.2475e-05	340	472	387	5	52	10
trim37	118236446	tripartite motif containing 37, transcript variant X1	614.842	103.107	1126.58	10.9263	3.44973	1.25004e-07	1.27731e-05	333	23	66	768	962	1038
arl8	118226253	ADP-ribosylation factor-like 8	2384.66	449.295	4320.02	9.61511	3.2653	1.26979e-07	1.29202e-05	924	426	392	3985	3639	3201
LOC118206259	118206259	polypyrimidine tract-binding protein 3-like, transcript variant X1	346.569	679.982	13.1573	0.0193494	-5.69157	1.28835e-07	1.30415e-05	1283	917	372	6	24	4
puf60a	118233688	poly-U binding splicing factor a, transcript variant X1	484.475	76.9105	892.04	11.5984	3.53586	1.29252e-07	1.30415e-05	146	57	98	850	474	867
slc7a1a	118236658	solute carrier family 7 member 1a, transcript variant X1	133.291	263.437	3.14421	0.0119353	-6.38862	1.35107e-07	1.35755e-05	489	374	129	1	0	6
rpl12	118212191	ribosomal protein L12	1114.24	2021.69	206.783	0.102282	-3.28937	1.36655e-07	1.36175e-05	2588	2431	2629	73	378	79
tdgf1	118212472	teratocarcinoma-derived growth factor 1	622.563	111.267	1133.86	10.1905	3.34915	1.36169e-07	1.36175e-05	297	77	67	1175	836	836
hnrnpua	118231660	heterogeneous nuclear ribonucleoprotein Ua, transcript variant X1	3827.68	625.469	7029.9	11.2394	3.49049	1.37345e-07	1.363e-05	1759	389	345	8505	3712	5427
LOC118206995	118206995	integral membrane protein DGCR2/IDD-like	1666.46	303.224	3029.69	9.99159	3.32071	1.38404e-07	1.36788e-05	808	204	191	2619	2238	2641
LOC118231133	118231133	cat eye syndrome critical region protein 2	1128.64	84.3617	2172.93	25.7573	4.68691	1.39572e-07	1.37379e-05	261	36	44	1428	1458	2370
ncaph	118237283	non-SMC condensin I complex, subunit H	3358.58	610.017	6107.15	10.0114	3.32358	1.44792e-07	1.41362e-05	1720	294	436	4572	4973	5503
tac1	118233188	tachykinin precursor 1	98.6654	196.951	0.3797	0.00192789	-9.01876	1.44211e-07	1.41362e-05	176	140	446	0	1	0
LOC118224826	118224826	nucleolar transcription factor 1-A-like, transcript variant X1	1979.63	371.037	3588.22	9.67079	3.27363	1.48021e-07	1.43355e-05	900	266	298	3688	2600	2707
ctdspl2b	118227856	CTD (carboxy-terminal domain, RNA polymerase II, polypeptide A) small phosphatase like 2b, transcript variant X1	2383.01	436.943	4329.09	9.90767	3.30855	1.47936e-07	1.43355e-05	1285	204	270	4304	2951	3533
ash2l	118207037	ash2 like, histone lysine methyltransferase complex subunit, transcript variant X1	2430.78	454.039	4407.53	9.70737	3.27908	1.58208e-07	1.52608e-05	1144	324	326	4317	2906	3729
cep112	118216986	centrosomal protein 112, transcript variant X1	696.312	125.405	1267.22	10.105	3.337	1.63106e-07	1.56084e-05	343	61	99	1394	796	984
cplane1	118213154	ciliogenesis and planar polarity effector 1	1004.07	180.17	1827.96	10.1458	3.34281	1.62689e-07	1.56084e-05	529	90	105	1699	1167	1650
etv6	118219079	ETS variant transcription factor 6, transcript variant X1	617.424	99.0959	1135.75	11.4611	3.51868	1.64965e-07	1.57239e-05	129	147	93	1467	643	768
entpd8	118237352	ectonucleoside triphosphate diphosphohydrolase 8, transcript variant X1	20.1576	40.3152	0	0	#NAME?	1.67895e-07	1.58776e-05	59	34	63	0	0	0
rpl3	118217302	ribosomal protein L3	1102.5	1996.64	208.365	0.104358	-3.26039	1.67638e-07	1.58776e-05	2652	2434	2465	106	337	90
vsnl1a	118230810	visinin-like 1a	42.4054	84.431	0.3797	0.00449717	-7.79677	1.69188e-07	1.59374e-05	45	121	146	0	1	0
LOC118211133	118211133	guanine nucleotide-binding protein G(i) subunit alpha-like, transcript variant X1	3798.8	725.011	6872.59	9.4793	3.24478	1.7447e-07	1.63701e-05	1868	493	511	6679	5407	5138
LOC118226920	118226920	protocadherin-7-like	41.0032	82.0065	0	0	#NAME?	1.7514e-07	1.63701e-05	164	109	38	0	0	0
LOC118218818	118218818	rab GDP dissociation inhibitor beta-like	83.8076	157.147	10.4678	0.0666117	-3.90808	1.81119e-07	1.67988e-05	226	225	137	5	13	8
dipk1aa	118229774	divergent protein kinase domain 1Aa, transcript variant X1	76.5588	144.629	8.48842	0.0586909	-4.09072	1.80825e-07	1.67988e-05	232	167	152	17	6	0
LOC118216441	118216441	epoxide hydrolase 3	183.245	28.8135	337.677	11.7194	3.55083	1.83486e-07	1.69531e-05	58	35	17	201	280	341
cers1	118224554	ceramide synthase 1	50.1946	95.6571	4.73207	0.0494691	-4.33733	1.91311e-07	1.76041e-05	160	114	90	2	2	7
rpl15	118234457	ribosomal protein L15	292.544	537.511	47.5783	0.0885161	-3.49792	1.91992e-07	1.76041e-05	533	830	623	5	90	25
LOC118219877	118219877	deubiquitinase DESI2	380.787	69.1378	692.436	10.0153	3.32413	1.93811e-07	1.77036e-05	153	87	24	447	741	535
LOC118210711	118210711	LIM domain and actin-binding protein 1-like, transcript variant X1	877.884	164.982	1590.79	9.6422	3.26936	1.98505e-07	1.80639e-05	256	177	198	980	1450	1473
itpkcb	118210165	inositol-trisphosphate 3-kinase Cb, transcript variant X1	449.341	79.6926	818.989	10.2768	3.36133	2.03601e-07	1.8458e-05	251	31	41	865	577	613
LOC118234153	118234153	upstream-binding protein 1-like, transcript variant X1	741.902	145.336	1338.47	9.20947	3.20312	2.11328e-07	1.90868e-05	204	206	134	1539	749	1062
rpl13	118214750	ribosomal protein L13	335.846	611.006	60.687	0.099323	-3.33173	2.29821e-07	2.06796e-05	566	918	777	8	107	37
LOC118214230	118214230	ras-related protein Rap-2a-like	194.107	29.7678	358.446	12.0414	3.58993	2.32869e-07	2.07219e-05	80	16	23	442	187	272
cdc7	118230466	cell division cycle 7 homolog (S. cerevisiae), transcript variant X1	1271.5	247.012	2295.98	9.295	3.21645	2.32372e-07	2.07219e-05	548	247	162	1980	1917	1824
glmp	118234275	glycosylated lysosomal membrane protein	1001.41	161.62	1841.19	11.3921	3.50996	2.32726e-07	2.07219e-05	485	90	73	2218	955	1443
rgl2	118230742	ral guanine nucleotide dissociation stimulator-like 2, transcript variant X1	172.132	340.428	3.83455	0.0112639	-6.47215	2.34481e-07	2.07886e-05	725	398	182	0	4	5
LOC118223328	118223328	G-protein coupled receptor 1-like, transcript variant X1	94.9544	176.795	13.1143	0.074178	-3.75287	2.40898e-07	2.12794e-05	314	172	196	0	26	7
paqr3a	118207131	progestin and adipoQ receptor family member IIIa	207.51	36.8277	378.193	10.2692	3.36026	2.43895e-07	2.14654e-05	72	47	21	401	337	224
LOC118234674	118234674	aquaporin-1-like	253.686	505.852	1.5188	0.00300246	-8.37964	2.49824e-07	2.19073e-05	932	139	958	0	4	0
eef1g	118223555	eukaryotic translation elongation factor 1 gamma, transcript variant X1	1341.92	2421.15	262.688	0.108497	-3.20427	2.59414e-07	2.26658e-05	2817	3059	3237	101	480	94
ptpn6	118231462	protein tyrosine phosphatase non-receptor type 6, transcript variant X1	297.89	542.044	53.7364	0.0991367	-3.33444	2.62948e-07	2.28917e-05	976	549	562	52	61	25
LOC118210151	118210151	pannexin-1-like	3137.01	624.581	5649.43	9.04515	3.17714	2.66992e-07	2.31601e-05	1537	520	393	5769	4176	4224
arhgap19	118219123	Rho GTPase activating protein 19, transcript variant X1	1578.85	125.154	3032.55	24.2306	4.59876	2.71138e-07	2.32848e-05	427	53	28	1322	3347	2761
cmtm6	118227779	CKLF-like MARVEL transmembrane domain containing 6, transcript variant X1	2987.19	594.336	5380.04	9.05219	3.17827	2.71286e-07	2.32848e-05	1290	437	608	5368	4117	4007
smad7	118213190	SMAD family member 7	74.0542	139.375	8.73311	0.0626589	-3.99634	2.71326e-07	2.32848e-05	255	159	119	0	23	0
atp8b5b	118213090	ATPase phospholipid transporting 8B5b, transcript variant X1	62.028	122.454	1.60225	0.0130846	-6.25599	2.75628e-07	2.35189e-05	89	123	253	0	3	1
hace1	118212108	HECT domain and ankyrin repeat containing E3 ubiquitin protein ligase 1, transcript variant X1	1833.14	356.619	3309.67	9.2807	3.21423	2.76005e-07	2.35189e-05	637	351	387	2051	2779	3250
cx43	118230849	connexin 43, transcript variant X1	3321.43	6635.45	7.40436	0.00111588	-9.8076	2.77621e-07	2.35734e-05	16368	7024	2316	1	10	7
pik3cb	118209617	phosphatidylinositol-4,5-bisphosphate 3-kinase, catalytic subunit beta, transcript variant X1	3419.82	664.221	6175.42	9.29724	3.2168	2.81012e-07	2.37776e-05	2015	371	278	5359	4936	5060
morf4l1	118215593	mortality factor 4 like 1, transcript variant X1	2022.46	402.39	3642.54	9.05226	3.17828	2.84708e-07	2.40061e-05	982	349	244	3702	2632	2787
atp2a2a	118206728	ATPase sarcoplasmic/endoplasmic reticulum Ca2+ transporting 2a, transcript variant X1	1485.86	286.428	2685.3	9.37514	3.22884	2.85917e-07	2.4024e-05	633	224	266	2780	1392	2464
tecrb	118219786	trans-2,3-enoyl-CoA reductase b, transcript variant X1	112.31	208.416	16.2034	0.0777457	-3.68509	2.89275e-07	2.42217e-05	298	260	230	17	19	6
LOC118216518	118216518	actin, cytoplasmic 2	4586.13	8302.9	869.37	0.104707	-3.25557	2.94644e-07	2.45442e-05	16592	6548	9312	568	932	665
LOC118232855	118232855	proteasome activator complex subunit 2-like	122.993	233.931	12.0557	0.0515353	-4.27829	2.95162e-07	2.45442e-05	474	248	179	6	15	9
kif22	118220224	kinesin family member 22	14234.7	2913.31	25556.1	8.77217	3.13293	2.98656e-07	2.46647e-05	5502	2867	2879	22230	22389	19290
tmcc3	118231795	transmembrane and coiled-coil domain family 3, transcript variant X1	38.7514	0.954728	76.5481	80.178	6.32513	2.97635e-07	2.46647e-05	4	0	0	94	27	69
LOC118231743	118231743	tubulin beta-4 chain-like	68.8875	129.496	8.27872	0.0639302	-3.96736	3.07039e-07	2.52705e-05	177	102	223	2	15	4
LOC118223159	118223159	sodium/potassium-transporting ATPase subunit alpha-1-like	3603.11	750.022	6456.2	8.60802	3.10568	3.12057e-07	2.55961e-05	1182	914	750	6837	4617	4762
tut7	118207092	terminal uridylyl transferase 7, transcript variant X1	1298.59	248.71	2348.47	9.4426	3.23918	3.23571e-07	2.64506e-05	635	99	266	2268	1411	2125
LOC118226728	118226728	nuclear cap-binding protein subunit 1, transcript variant X1	674.954	132.004	1217.9	9.22628	3.20575	3.36256e-07	2.73024e-05	364	95	64	978	1353	749
fhdc3	118236577	FH2 domain containing 3	1092.53	91.3939	2093.66	22.9081	4.51779	3.35394e-07	2.73024e-05	259	40	69	1854	1037	2208
ccnb2	118226951	cyclin B2	36352.7	7490.42	65215	8.70646	3.12209	3.41941e-07	2.76708e-05	14921	6219	8067	58144	57555	47762
ccnyl1	118222738	cyclin Y-like 1	1652.57	336.498	2968.63	8.82215	3.14113	3.48321e-07	2.80929e-05	654	355	286	2257	2889	2261
arhgap24	118213275	Rho GTPase activating protein 24, transcript variant X1	47.7437	90.7265	4.76086	0.0524748	-4.25223	3.57741e-07	2.87565e-05	155	110	80	0	4	7
ccng2	118212956	cyclin G2	344.803	626.877	62.7279	0.100064	-3.321	3.65473e-07	2.92803e-05	842	849	662	70	82	13
LOC118221117	118221117	TATA-box-binding protein, transcript variant X1	2601	530.293	4671.7	8.80967	3.13909	3.7509e-07	2.97515e-05	1099	505	452	4171	3519	3912
LOC118236338	118236338	C-terminal-binding protein 1-like, transcript variant X1	1490.7	291.336	2690.06	9.23351	3.20688	3.7282e-07	2.97515e-05	834	181	147	2050	2202	2386
cd59	118227010	CD59 molecule (CD59 blood group)	28.4037	55.5848	1.22255	0.0219943	-5.50672	3.76129e-07	2.97515e-05	100	61	52	0	2	1
esr1	118229331	estrogen receptor 1, transcript variant X1	104.084	201.25	6.91806	0.0343754	-4.86248	3.77402e-07	2.97515e-05	430	182	171	0	17	1
gask1b	118231049	golgi associated kinase 1B	20.559	41.1179	0	0	#NAME?	3.77522e-07	2.97515e-05	89	42	28	0	0	0
LOC118225220	118225220	60S ribosomal protein L5-like	1147.68	2066.68	228.673	0.110647	-3.17596	3.79836e-07	2.98363e-05	2235	2719	2793	66	468	58
LOC118228519	118228519	uncharacterized LOC118228519, transcript variant X1	18.7612	37.5224	0	0	#NAME?	3.92617e-07	3.07401e-05	64	44	35	0	0	0
ncbp2	118229236	nuclear cap binding protein subunit 2	3258.47	694.283	5822.65	8.38657	3.06808	4.104e-07	3.20285e-05	1615	702	375	6713	4884	3273
mafa	118227430	v-maf avian musculoaponeurotic fibrosarcoma oncogene homolog a (paralog a), transcript variant X1	33.1566	64.4435	1.86971	0.0290132	-5.10715	4.13445e-07	3.2162e-05	111	60	78	2	3	0
LOC118212661	118212661	serine/threonine-protein phosphatase PP1-gamma catalytic subunit A-like	2156.19	435.036	3877.34	8.91271	3.15586	4.21699e-07	3.25938e-05	1096	310	313	3683	2610	3327
atp6v1c1b	118234677	ATPase H+ transporting V1 subunit C1b	347.536	635.504	59.5673	0.0937323	-3.41531	4.21067e-07	3.25938e-05	521	886	956	11	128	15
LOC118213440	118213440	bone morphogenetic protein receptor type-1B, transcript variant X1	157.172	304.924	9.42054	0.0308947	-5.0165	4.23254e-07	3.26095e-05	639	321	216	5	20	0
si:dkey-26c10.5	118221601	uncharacterized protein LOC563797 homolog, transcript variant X2	334.968	600.862	69.0735	0.114957	-3.12083	4.25363e-07	3.26676e-05	992	622	692	17	57	89
LOC118208201	118208201	ammonium transporter Rh type A-like	141.246	280.215	2.2782	0.00813021	-6.94249	4.39881e-07	3.35688e-05	562	376	124	0	6	0
parn	118219750	poly(A)-specific ribonuclease (deadenylation nuclease), transcript variant X1	2491.47	4459.04	523.907	0.117493	-3.08935	4.39125e-07	3.35688e-05	5908	4625	6504	416	649	271
slc35b1	118221936	solute carrier family 35 member B1	172.299	330.034	14.5642	0.0441295	-4.50211	4.41584e-07	3.35924e-05	341	552	318	10	8	17
ly75	118223140	lymphocyte antigen 75	732.332	1453.36	11.2992	0.00777452	-7.00703	4.49017e-07	3.39437e-05	2942	1990	569	0	20	8
plekhg4	118215735	pleckstrin homology domain containing, family G (with RhoGef domain) member 4, transcript variant X1	54.7405	107.962	1.5188	0.0140679	-6.15145	4.48994e-07	3.39437e-05	215	136	60	0	4	0
LOC118221857	118221857	rho-related GTP-binding protein RhoQ-like	18.7316	37.4631	0	0	#NAME?	4.52524e-07	3.40784e-05	38	60	40	0	0	0
LOC118222776	118222776	putative claudin-24	1209.25	2394.77	23.7292	0.00990877	-6.65708	4.53626e-07	3.40784e-05	5474	2433	1371	0	32	25
LOC118220293	118220293	exportin-6-like	3658.94	743.249	6574.64	8.8458	3.14499	4.57239e-07	3.42432e-05	1790	463	694	5425	5153	5692
LOC118229680	118229680	B-cell lymphoma 6 protein-like, transcript variant X1	299.056	540.84	57.272	0.105895	-3.2393	4.74188e-07	3.54026e-05	903	542	635	29	90	27
nr2f1a	118206162	nuclear receptor subfamily 2, group F, member 1a, transcript variant X1	22.2265	44.0732	0.3797	0.00861522	-6.8589	4.7643e-07	3.54602e-05	88	22	65	0	1	0
si:ch73-95l15.5	118220613	uncharacterized si:ch73-95l15.5, transcript variant X1	576.244	113.343	1039.14	9.16811	3.19662	4.7997e-07	3.56138e-05	218	106	115	591	1024	938
selenos	118214737	selenoprotein S	439.389	845.511	33.2668	0.0393452	-4.66767	4.84726e-07	3.58563e-05	1268	1319	556	36	42	9
rap2c	118224063	RAP2C, member of RAS oncogene family, transcript variant X1	3237.86	676.488	5799.24	8.57257	3.09973	4.93443e-07	3.63895e-05	1374	553	714	5071	4842	4552
LOC118222606	118222606	M-phase inducer phosphatase 1-B-like, transcript variant X1	3270.52	683.71	5857.33	8.56698	3.09879	5.05916e-07	3.70825e-05	1340	432	922	6042	4234	4410
bmp6	118226447	bone morphogenetic protein 6	160.782	320.804	0.759401	0.00236718	-8.72261	5.05485e-07	3.70825e-05	724	379	128	0	2	0
eif1b	118225502	eukaryotic translation initiation factor 1B	131.795	241.415	22.1755	0.0918565	-3.44447	5.16528e-07	3.77457e-05	356	298	260	3	36	16
LOC118210930	118210930	espin-like, transcript variant X1	47.7072	92.4659	2.94852	0.0318877	-4.97086	5.22469e-07	3.79498e-05	175	119	57	3	0	4
LOC118231278	118231278	tetraspanin-8-like	1622.72	2892.5	352.938	0.122018	-3.03483	5.21247e-07	3.79498e-05	5383	2426	3445	69	596	219
LOC118212668	118212668	aryl hydrocarbon receptor-like	39.6665	75.9616	3.3714	0.044383	-4.49385	5.28865e-07	3.8299e-05	128	91	70	0	4	4
LOC118213970	118213970	gamma-glutamylaminecyclotransferase-like, transcript variant X1	31.5685	61.9144	1.22255	0.0197458	-5.66231	5.36e-07	3.8355e-05	118	80	37	0	2	1
adamtsl5	118226695	ADAMTS like 5	77.451	154.059	0.842851	0.00547095	-7.51399	5.3422e-07	3.8355e-05	360	88	164	0	1	1
lamp2	118222584	lysosomal-associated membrane protein 2, transcript variant X1	3906.69	818.097	6995.29	8.55068	3.09604	5.35067e-07	3.8355e-05	1995	747	452	5169	6473	5720
lrmp	118231192	lymphoid-restricted membrane protein, transcript variant X1	3838.53	795.995	6881.06	8.64461	3.1118	5.32191e-07	3.8355e-05	1846	582	706	5788	5390	5873
psip1a	118227252	PC4 and SFRS1 interacting protein 1a, transcript variant X1	1544.4	324.84	2763.97	8.50872	3.08894	5.3974e-07	3.85084e-05	936	262	85	3133	2100	1775
rpl35a	118208996	ribosomal protein L35a	302.196	549.938	54.453	0.0990166	-3.33619	5.44773e-07	3.87528e-05	467	807	763	17	99	23
sema4gb	118220820	sema domain, immunoglobulin domain (Ig), transmembrane domain (TM) and short cytoplasmic domain, (semaphorin) 4Gb	21.8799	43.3801	0.3797	0.00875288	-6.83603	5.9346e-07	4.2092e-05	46	69	45	0	1	0
lama4	118229871	laminin, alpha 4	44.6763	86.8239	2.52855	0.0291228	-5.10171	5.98737e-07	4.23418e-05	153	42	149	0	3	3
dnajb6a	118233669	DnaJ heat shock protein family (Hsp40) member B6a, transcript variant X1	265.426	480.746	50.1063	0.104226	-3.26221	6.02174e-07	4.24603e-05	576	595	642	32	78	19
zdhhc15b	118223316	zinc finger DHHC-type palmitoyltransferase 15b	1658.53	355.919	2961.14	8.3197	3.05653	6.08771e-07	4.28003e-05	557	454	335	2229	2612	2494
LOC118220946	118220946	40S ribosomal protein S15a-like	177.179	322.261	32.0968	0.0995988	-3.32773	6.14641e-07	4.30157e-05	311	443	448	8	50	22
rpl6	118237584	ribosomal protein L6	813.871	1459.53	168.209	0.115248	-3.11718	6.15403e-07	4.30157e-05	1779	2103	1560	57	304	69
eif2s3	118225410	eukaryotic translation initiation factor 2, subunit 3 gamma	439.699	791.061	88.3359	0.111668	-3.16272	6.28026e-07	4.37712e-05	890	1055	1019	36	148	41
oxr1a	118213933	oxidation resistance 1a, transcript variant X1	138.731	255.295	22.1666	0.0868273	-3.52571	6.47846e-07	4.50225e-05	506	260	219	10	39	8
pde7a	118226521	phosphodiesterase 7A, transcript variant X1	809.595	123.685	1495.51	12.0913	3.59589	6.62563e-07	4.5913e-05	164	224	64	1030	1018	1582
rps7	118230225	ribosomal protein S7	906.383	1626.8	185.964	0.114313	-3.12894	6.9651e-07	4.81271e-05	1620	2424	1986	54	400	31
LOC118208029	118208029	U1 small nuclear ribonucleoprotein C	1234.68	265.385	2203.97	8.30482	3.05395	7.20392e-07	4.9635e-05	582	246	204	2009	1981	1550
LOC118206509	118206509	nuclear receptor subfamily 5 group A member 2-like, transcript variant X1	92.6643	177.735	7.59401	0.0427267	-4.54872	7.31227e-07	5.0238e-05	376	125	198	0	20	0
LOC118220837	118220837	transcription activator BRG1, transcript variant X1	1150.2	238.399	2062	8.64938	3.1126	7.48681e-07	5.1291e-05	553	154	236	1925	1261	1900
si:ch73-63e15.2	118225310	protein strawberry notch homolog 2, transcript variant X1	230.157	420.808	39.507	0.0938838	-3.41298	7.54271e-07	5.15276e-05	657	608	311	37	16	43
LOC118234366	118234366	40S ribosomal protein S19	158.359	288.341	28.3772	0.0984154	-3.34497	7.58635e-07	5.16793e-05	345	340	406	9	49	14
jcada	118225871	junctional cadherin 5 associated a, transcript variant X1	47.7374	91.6777	3.797	0.0414169	-4.59364	7.81827e-07	5.296e-05	147	135	61	0	10	0
rpl8	118223636	ribosomal protein L8	775.57	1387.48	163.658	0.117953	-3.08371	7.81414e-07	5.296e-05	1719	1933	1537	45	306	67
acsl1a	118228054	acyl-CoA synthetase long chain family member 1a, transcript variant X1	209.143	40.8007	377.485	9.25193	3.20975	7.88336e-07	5.32513e-05	80	34	45	338	436	191
LOC118223105	118223105	60S ribosomal protein L36a, transcript variant X1	80.014	147.837	12.1911	0.0824631	-3.60011	8.1197e-07	5.46946e-05	146	192	216	5	9	15
ddhd2	118237558	DDHD domain containing 2, transcript variant X1	132.447	241.566	23.3289	0.0965735	-3.37223	8.15984e-07	5.48118e-05	302	288	324	31	6	21
LOC118210734	118210734	40S ribosomal protein S21, transcript variant X1	219.083	397.414	40.7517	0.102542	-3.28571	8.20738e-07	5.48905e-05	428	549	507	23	73	10
LOC118236000	118236000	pecanex-like protein 3, transcript variant X1	813.603	173.871	1453.34	8.3587	3.06328	8.23984e-07	5.48905e-05	341	222	98	978	1329	1277
angptl7	118207975	angiopoietin-like 7	308.49	616.98	0	0	#NAME?	8.22515e-07	5.48905e-05	1651	332	483	0	0	0
LOC118230978	118230978	phospholipid-transporting ATPase ABCA1-like, transcript variant X1	283.95	505.989	61.9112	0.122357	-3.03084	8.29294e-07	5.5092e-05	876	612	437	16	33	94
LOC118222230	118222230	hyaluronan mediated motility receptor-like	10082.5	2186.57	17978.3	8.22217	3.03952	8.39524e-07	5.56185e-05	5005	1490	2134	15476	14475	14744
LOC118225885	118225885	elongation factor 2	1201.94	2141.68	262.206	0.12243	-3.02997	8.7125e-07	5.75622e-05	2740	2514	2861	127	422	120
cbx3a	118232785	chromobox homolog 3a (HP1 gamma homolog, Drosophila)	6831.83	1500.56	12163.1	8.10569	3.01893	8.79462e-07	5.7946e-05	3689	1091	1140	11494	9991	9005
LOC118225582	118225582	ubiquitin-60S ribosomal protein L40	23.8745	46.9895	0.759401	0.0161611	-5.95133	9.70844e-07	6.37927e-05	49	76	48	0	2	0
si:dkey-17m8.1	118225434	C-Jun-amino-terminal kinase-interacting protein 4	1145.12	247.576	2042.66	8.25067	3.04451	1.00291e-06	6.57205e-05	484	219	259	1640	1616	1792
LOC118208242	118208242	transmembrane prolyl 4-hydroxylase-like	773.78	173.44	1374.12	7.92274	2.986	1.00904e-06	6.59428e-05	366	206	92	1305	1412	780
LOC118232999	118232999	26S proteasome regulatory subunit 4-like, transcript variant X1	304.379	546.901	61.8574	0.113105	-3.14426	1.02664e-06	6.67319e-05	598	740	708	18	109	30
gnai2a	118210995	guanine nucleotide binding protein (G protein), alpha inhibiting activity polypeptide 2a	835.783	180.82	1490.75	8.24439	3.04341	1.02644e-06	6.67319e-05	384	170	148	1302	1189	1217
sall4	118207292	spalt-like transcription factor 4, transcript variant X1	1606.76	350.622	2862.91	8.16522	3.02949	1.03882e-06	6.7342e-05	578	361	407	2309	1875	2823
plekhj1	118230835	pleckstrin homology domain containing, family J member 1	361.958	74.3725	649.544	8.73365	3.12658	1.0466e-06	6.76639e-05	148	71	69	584	445	577
si:dkeyp-115e12.6	118223557	centromere protein F, transcript variant X1	2044.25	382.199	3706.29	9.69728	3.27758	1.06516e-06	6.86799e-05	948	228	343	2897	2329	3808
LOC118217642	118217642	core histone macro-H2A.2	823.912	184.674	1463.15	7.9229	2.98603	1.06879e-06	6.87305e-05	336	202	170	1656	1088	961
id3	118220553	inhibitor of DNA binding 3	102.936	188.518	17.3544	0.0920571	-3.44133	1.10641e-06	7.09603e-05	244	242	224	4	26	13
LOC118218170	118218170	baculoviral IAP repeat-containing protein 5-like	1530.94	352.785	2709.09	7.67915	2.94095	1.14757e-06	7.32487e-05	577	531	210	2382	2284	2098
brd4	118216419	bromodomain containing 4, transcript variant X1	133.741	23.2305	244.252	10.5143	3.39428	1.14817e-06	7.32487e-05	63	12	18	242	136	225
LOC118231012	118231012	nocturnin-like, transcript variant X1	186.629	35.4564	337.801	9.52721	3.25205	1.15965e-06	7.3492e-05	75	27	37	333	207	297
LOC118232078	118232078	huntingtin-like, transcript variant X1	75.572	140.561	10.5826	0.0752881	-3.73143	1.15742e-06	7.3492e-05	167	188	172	15	11	2
shcbp1	118215055	SHC SH2-domain binding protein 1, transcript variant X1	1827.85	404.158	3251.55	8.04523	3.00813	1.16112e-06	7.3492e-05	856	310	418	3154	2210	2721
LOC118235126	118235126	60S ribosomal protein L21	457.802	820.291	95.3138	0.116195	-3.10538	1.1708e-06	7.39107e-05	767	1199	1077	33	190	24
LOC118219460	118219460	alpha-N-acetylgalactosaminide alpha-2,6-sialyltransferase 1-like, transcript variant X1	269.205	531.821	6.58991	0.0123912	-6.33454	1.18052e-06	7.41363e-05	318	925	689	17	1	0
copg2	118231148	COPI coat complex subunit gamma 2	210.011	378.421	41.601	0.109933	-3.1853	1.18017e-06	7.41363e-05	396	539	474	4	74	26
etnk2	118210578	ethanolamine kinase 2	25.7993	50.2926	1.306	0.0259681	-5.26712	1.1882e-06	7.44248e-05	77	60	54	0	1	2
LOC118216114	118216114	cytochrome c oxidase subunit 6A, mitochondrial, transcript variant X1	132.362	242.034	22.6898	0.0937464	-3.41509	1.20172e-06	7.50763e-05	231	331	341	18	40	2
top1	118208219	DNA topoisomerase I, transcript variant X1	1359.06	308.153	2409.97	7.82068	2.96729	1.2138e-06	7.56353e-05	613	342	228	2696	1482	1862
ikbkb	118206636	inhibitor of nuclear factor kappa B kinase subunit beta, transcript variant X1	32.4024	63.286	1.5188	0.023999	-5.38088	1.22797e-06	7.63211e-05	130	71	42	0	4	0
col1a1b	118220696	collagen, type I, alpha 1b, transcript variant X1	138.401	276.042	0.759401	0.00275103	-8.50581	1.23725e-06	7.67002e-05	495	69	544	0	2	0
rmnd5b	118224072	required for meiotic nuclear division 5 homolog B, transcript variant X1	390.191	83.1024	697.28	8.39061	3.06878	1.2543e-06	7.74043e-05	172	80	70	647	565	532
sema7a	118214783	semaphorin 7A, transcript variant X1	85.879	166.586	5.17187	0.0310462	-5.00944	1.25503e-06	7.74043e-05	240	268	109	10	4	0
LOC118220126	118220126	mucin-22-like	416.047	91.9763	740.118	8.04684	3.00842	1.27219e-06	7.82623e-05	220	102	33	730	859	318
egln2	118209826	egl-9 family hypoxia-inducible factor 2, transcript variant X1	16.7214	33.4428	0	0	#NAME?	1.30338e-06	7.99772e-05	50	35	43	0	0	0
slc7a8b	118233974	solute carrier family 7 member 8b	2018.54	450.953	3586.12	7.95232	2.99138	1.31887e-06	8.07223e-05	1003	387	371	3102	2674	3104
LOC118234237	118234237	mucin-5AC-like	178.367	356.733	0	0	#NAME?	1.37812e-06	8.39226e-05	926	296	180	0	0	0
kifc3	118227650	kinesin family member C3, transcript variant X1	1177.87	259.76	2095.99	8.06893	3.01238	1.37497e-06	8.39226e-05	555	210	251	1673	1621	1877
LOC118213672	118213672	growth factor receptor-bound protein 14-like, transcript variant X1	19.8935	39.4074	0.3797	0.00963526	-6.69746	1.40946e-06	8.56149e-05	64	37	51	0	1	0
LOC118230539	118230539	uncharacterized protein KIAA0040, transcript variant X1	40.8251	77.5193	4.1308	0.0532874	-4.23006	1.4198e-06	8.60264e-05	102	109	79	0	6	4
lcmt1	118219508	leucine carboxyl methyltransferase 1, transcript variant X1	30.1838	58.4001	1.96756	0.033691	-4.89149	1.42566e-06	8.61646e-05	74	79	66	1	3	1
LOC118207807	118207807	60S ribosomal protein L22	97.5489	179.17	15.9274	0.0888952	-3.49175	1.44044e-06	8.68407e-05	204	255	209	4	32	5
rftn2	118222467	raftlin family member 2	268.58	54.3123	482.847	8.89021	3.15222	1.4488e-06	8.70447e-05	154	27	37	408	440	360
snw1	118210218	SNW domain containing 1	2714.76	633.346	4796.18	7.57276	2.92082	1.45105e-06	8.70447e-05	1135	652	649	4185	4564	3313
LOC118221926	118221926	cytidine monophosphate-N-acetylneuraminic acid hydroxylase-like, transcript variant X1	368.928	736.336	1.5188	0.00206265	-8.92129	1.46551e-06	8.76942e-05	686	1469	492	0	4	0
LOC118235682	118235682	B-cell CLL/lymphoma 9-like protein, transcript variant X1	86.0186	159.041	12.9962	0.0817161	-3.61324	1.47085e-06	8.77959e-05	291	201	112	14	11	8
usp43a	118221484	ubiquitin specific peptidase 43a	54.9267	107.408	2.4451	0.0227646	-5.45707	1.48271e-06	8.82853e-05	234	107	75	0	4	2
zufsp	118233596	zinc finger containing ubiquitin peptidase 1, transcript variant X1	2104.96	473.685	3736.24	7.8876	2.97959	1.49533e-06	8.88172e-05	799	387	655	2239	3613	3339
traf2b	118212933	Tnf receptor-associated factor 2b, transcript variant X1	87.5326	160.429	14.636	0.0912303	-3.45434	1.508e-06	8.935e-05	296	186	131	14	8	14
flvcr1	118230875	FLVCR heme transporter 1, transcript variant X1	78.9845	146.201	11.7678	0.0804904	-3.63504	1.51349e-06	8.94556e-05	226	190	136	6	24	1
atp5f1d	118226598	ATP synthase F1 subunit delta, transcript variant X1	323.526	583.334	63.7181	0.109231	-3.19455	1.52696e-06	9.00307e-05	511	849	803	7	144	14
fbp1a	118206789	fructose-1,6-bisphosphatase 1a	168.835	305.77	31.9007	0.104329	-3.26079	1.53372e-06	9.02087e-05	340	410	395	8	69	6
nanog	118224991	nanog homeobox	7188.96	1685.31	12692.6	7.53134	2.91291	1.53988e-06	9.0351e-05	3448	1539	1559	13579	9343	9035
LOC118208032	118208032	40S ribosomal protein S10-like	241.824	434.672	48.9757	0.112673	-3.14979	1.59786e-06	9.30733e-05	595	566	476	23	91	13
LOC118210748	118210748	NXPE family member 3-like	194.904	382.974	6.83461	0.0178462	-5.80824	1.59106e-06	9.30733e-05	879	319	301	0	18	0
h6pd	118211715	hexose-6-phosphate dehydrogenase (glucose 1-dehydrogenase)	499.43	108.178	890.681	8.23345	3.0415	1.59646e-06	9.30733e-05	259	76	92	845	646	727
st14a	118208793	ST14 transmembrane serine protease matriptase a, transcript variant X1	2388.38	537.973	4238.79	7.87918	2.97805	1.60733e-06	9.33996e-05	1294	363	470	3106	3806	3582
rps19	118230154	ribosomal protein S19	402.719	718.618	86.8198	0.120815	-3.04913	1.6546e-06	9.59151e-05	648	923	1121	19	175	29
gdf6a	118224516	growth differentiation factor 6a	16.3884	32.7769	0	0	#NAME?	1.66464e-06	9.62657e-05	53	42	29	0	0	0
zgc:103482	118212232	uncharacterized protein LOC450001 homolog	754.487	1342.3	166.677	0.124173	-3.00958	1.68408e-06	9.71571e-05	1582	1623	1864	122	285	30
LOC118234425	118234425	E3 ubiquitin-protein ligase MARCHF6-like, transcript variant X1	95.5442	175.659	15.4294	0.0878374	-3.50902	1.69296e-06	9.74358e-05	228	219	216	27	11	3
pepd	118227530	peptidase D	365.01	648.97	81.0502	0.124891	-3.00126	1.70843e-06	9.79501e-05	731	822	888	54	81	66
slc16a6b	118217365	solute carrier family 16 member 6b, transcript variant X1	140.513	271.77	9.25677	0.0340611	-4.87573	1.71002e-06	9.79501e-05	524	355	152	10	5	8
rasl11a	118223178	RAS-like, family 11, member A	29.3765	56.7711	1.98195	0.0349113	-4.84016	1.74862e-06	9.99242e-05	114	63	41	0	4	1
LOC118214233	118214233	double-stranded RNA-specific editase 1-like, transcript variant X1	115.297	20.7152	209.878	10.1316	3.34079	1.77334e-06	0.000101097	70	9	5	227	177	129
rps2	118215986	ribosomal protein S2	1660.16	2942.37	377.956	0.128453	-2.96069	1.77921e-06	0.000101192	2658	4154	4130	89	800	90
LOC118210206	118210206	protein IWS1 homolog	1252.45	282.742	2222.16	7.85931	2.9744	1.78881e-06	0.000101499	720	209	187	1895	1758	1862
rif1	118223727	replication timing regulatory factor 1, transcript variant X1	2101.2	474.134	3728.27	7.86333	2.97514	1.80783e-06	0.000102338	1094	321	457	3248	2420	3504
zcchc8	118207043	zinc finger, CCHC domain containing 8	807.402	152.04	1462.76	9.62092	3.26617	1.84665e-06	0.000104291	208	210	152	1926	826	962
si:ch211-161f7.2	118222130	retinoic acid-induced protein 2	124.01	242.468	5.55176	0.0228969	-5.4487	1.87943e-06	0.000105894	523	264	147	1	10	3
LOC118237550	118237550	B-cell CLL/lymphoma 7 protein family member A-like, transcript variant X1	768.35	169.162	1367.54	8.0842	3.01511	1.89723e-06	0.000106407	379	116	172	983	1047	1319
vcp	118206559	valosin containing protein	1699.27	3009.44	389.093	0.129291	-2.95131	1.89736e-06	0.000106407	3290	3214	4939	467	462	93
stard3nl	118226092	STARD3 N-terminal like, transcript variant X1	91.4575	173.94	8.97511	0.0515989	-4.27651	1.93016e-06	0.000107995	116	263	262	0	9	12
LOC118231126	118231126	PRELI domain-containing protein 1, mitochondrial-like, transcript variant X1	122.59	23.4803	221.7	9.44197	3.23909	1.94463e-06	0.000108553	38	20	33	284	135	144
cdc14b	118237332	cell division cycle 14B, transcript variant X1	1130.47	205.408	2055.54	10.0071	3.32295	1.95369e-06	0.000108807	335	255	189	2769	1359	1140
fam49bb	118225658	family with sequence similarity 49 member Bb, transcript variant X1	196.814	354.639	38.9884	0.109938	-3.18524	1.96053e-06	0.000108936	423	473	434	11	86	5
LOC118231305	118231305	type I phosphatidylinositol 4,5-bisphosphate 4-phosphatase-A	144.846	27.9459	261.747	9.36619	3.22746	1.99586e-06	0.000110644	47	21	41	287	140	224
gmpr2	118232215	guanosine monophosphate reductase 2, transcript variant X1	1492.6	347.072	2638.13	7.60111	2.92621	2.00404e-06	0.000110843	583	357	393	2617	1449	2444
trim47	118234920	tripartite motif containing 47, transcript variant X1	1090.92	249.21	1932.62	7.755	2.95513	2.07337e-06	0.000114415	568	204	204	1494	1624	1663
LOC118216359	118216359	uncharacterized LOC118216359	257.735	457.869	57.6012	0.125803	-2.99077	2.14788e-06	0.000117927	521	624	568	7	73	59
ccdc80	118214542	coiled-coil domain containing 80, transcript variant X1	41.4573	80.1329	2.78162	0.0347126	-4.8484	2.15044e-06	0.000117927	175	63	76	3	2	2
rpl13a	118227593	ribosomal protein L13a	1053.68	1865.27	242.089	0.129788	-2.94578	2.15168e-06	0.000117927	1930	2638	2380	103	447	75
dhrs1	118233983	dehydrogenase/reductase (SDR family) member 1	21.9895	43.2196	0.759401	0.0175708	-5.83068	2.16787e-06	0.000118544	71	58	34	0	2	0
crfb2	118223484	cytokine receptor family member b2, transcript variant X1	53.1953	104.621	1.76915	0.01691	-5.88598	2.17764e-06	0.00011881	166	44	205	0	1	3
LOC118226242	118226242	uncharacterized LOC118226242	178.755	356.37	1.1391	0.0031964	-8.28934	2.20266e-06	0.000119903	887	294	218	0	3	0
LOC118208692	118208692	heterogeneous nuclear ribonucleoprotein A1-like, transcript variant X1	8870.67	2056.36	15685	7.62756	2.93122	2.22641e-06	0.000120923	6483	804	1047	16580	10498	12182
LOC118217266	118217266	histone H3.3A	5069.49	1261.43	8877.54	7.03765	2.81509	2.23936e-06	0.000121334	2470	1496	854	8846	9016	4799
LOC118218414	118218414	ubiquitin-40S ribosomal protein S27a	567.805	1005.91	129.701	0.128939	-2.95524	2.24595e-06	0.000121334	1172	1379	1212	48	221	61
six5	118209541	SIX homeobox 5	1233.53	284.397	2182.67	7.67474	2.94012	2.24907e-06	0.000121334	762	217	144	1766	1894	1767
LOC118230572	118230572	acyl-coenzyme A thioesterase 1-like, transcript variant X1	15.8291	31.6582	0	0	#NAME?	2.28095e-06	0.000122779	35	31	55	0	0	0
si:ch211-117c9.5	118208355	sodium- and chloride-dependent creatine transporter 1	251.938	473.867	30.0084	0.0633267	-3.98104	2.29033e-06	0.00012301	807	676	297	18	30	26
LOC118230712	118230712	40S ribosomal protein S8	775.406	1371.32	179.494	0.130891	-2.93356	2.36071e-06	0.000126508	1188	1992	1905	78	294	85
LOC118231043	118231043	DNA damage-inducible transcript 4-like protein	4773.47	1143.1	8403.84	7.35181	2.8781	2.39352e-06	0.000127982	3132	934	438	7753	7488	5891
rps9	118234861	ribosomal protein S9	947.716	1674.42	221.016	0.131996	-2.92144	2.4305e-06	0.000129671	1690	2177	2409	75	416	77
anp32a	118215587	acidic (leucine-rich) nuclear phosphoprotein 32 family, member A	1234.69	293.699	2175.68	7.40787	2.88906	2.4467e-06	0.000130247	807	209	148	2537	2156	929
prc1b	118226769	protein regulator of cytokinesis 1b, transcript variant X1	4465.15	1062.32	7867.98	7.40643	2.88878	2.45915e-06	0.000130622	1937	836	1370	5996	6945	6565
LOC118233588	118233588	transmembrane protein 14C-like, transcript variant X1	46.2774	86.7124	5.84238	0.0673765	-3.89161	2.52778e-06	0.000133678	108	113	105	4	3	7
gramd1c	118224859	GRAM domain containing 1c, transcript variant X1	1154.97	268.07	2041.87	7.61693	2.92921	2.52232e-06	0.000133678	463	207	375	1338	1852	1835
mtpn	118231988	myotrophin	789.501	1395.98	183.025	0.131109	-2.93116	2.56681e-06	0.000135446	1231	1728	2283	75	344	54
poc1a	118210658	POC1 centriolar protein A, transcript variant X1	724.735	166.3	1283.17	7.71601	2.94786	2.59226e-06	0.00013649	423	120	114	992	1165	1033
LOC118213110	118213110	heterogeneous nuclear ribonucleoprotein K-like	818.85	171.16	1466.54	8.56824	3.099	2.60231e-06	0.00013672	421	135	117	1935	970	845
LOC118223280	118223280	TBC1 domain family member 9B, transcript variant X1	608.034	139.035	1077.03	7.74648	2.95354	2.61004e-06	0.000136829	274	120	147	766	942	949
pts	118216587	6-pyruvoyltetrahydropterin synthase	26.1878	51.6162	0.759401	0.0147124	-6.08682	2.63196e-06	0.000137574	68	87	35	0	2	0
wdr1	118232170	WD repeat domain 1	963.055	1697.67	228.434	0.134557	-2.89371	2.63566e-06	0.000137574	2421	1971	2058	133	359	94
LOC118207277	118207277	tumor protein p53-inducible nuclear protein 2, transcript variant X1	187.127	370.503	3.7511	0.0101244	-6.62603	2.66328e-06	0.000138559	855	385	194	0	5	4
ccn1	118225530	cellular communication network factor 1	47.0767	94.1533	0	0	#NAME?	2.66602e-06	0.000138559	192	24	163	0	0	0
tppp3	118227141	tubulin polymerization-promoting protein family member 3, transcript variant X1	236.834	473.288	0.3797	0.000802261	-10.2836	2.68297e-06	0.000139139	1123	582	109	0	1	0
abhd5a	118213902	abhydrolase domain containing 5a, transcript variant X1	425.781	94.8643	756.699	7.97664	2.99578	2.70389e-06	0.000139923	238	62	76	555	699	623
LOC118233042	118233042	aquaporin-4-like, transcript variant X1	1641.23	3276	6.45491	0.00197036	-8.98732	2.80003e-06	0.000144588	4862	6200	879	0	17	0
LOC118233969	118233969	NXPE family member 2-like, transcript variant X1	23.6521	46.0126	1.29161	0.0280707	-5.15479	2.80825e-06	0.000144703	70	35	74	1	0	2
LOC118209230	118209230	tryptophan--tRNA ligase, cytoplasmic	85.8723	156.165	15.5796	0.0997638	-3.32534	2.81539e-06	0.000144762	265	137	203	7	16	15
pus7	118231166	pseudouridine synthase 7, transcript variant X1	1698.93	406.472	2991.4	7.35942	2.87959	2.91487e-06	0.000149558	1033	311	258	2877	2300	2304
mapkbp1	118221431	mitogen-activated protein kinase binding protein 1, transcript variant X1	1617.43	388.168	2846.69	7.33365	2.87453	2.96418e-06	0.000151765	638	451	390	1969	2246	2752
ndufa9a	118231154	NADH:ubiquinone oxidoreductase subunit A9a	163.363	293.701	33.0256	0.112446	-3.15269	3.0052e-06	0.000153539	271	403	421	0	76	9
greb1l	118234760	GREB1 like retinoic acid receptor coactivator, transcript variant X1	87.0288	160.164	13.8939	0.0867482	-3.52702	3.04956e-06	0.000155148	232	245	119	7	14	13
rpl17	118213312	ribosomal protein L17	670.609	1181.4	159.821	0.135282	-2.88596	3.04952e-06	0.000155148	1289	1629	1495	84	223	96
rhbdd1	118210217	rhomboid domain containing 1, transcript variant X1	50.3872	93.4304	7.34407	0.0786047	-3.66924	3.06646e-06	0.000155679	116	81	163	2	4	11
LOC118211710	118211710	keratin, type I cytoskeletal 18-like	98.1452	194.309	1.98195	0.0102	-6.61528	3.09415e-06	0.000156755	314	68	392	0	4	1
LOC118214318	118214318	cyclin-Y-like protein 1	650.442	149.177	1151.71	7.7204	2.94868	3.11572e-06	0.000157187	427	88	81	1138	721	998
iqgap2	118237467	IQ motif containing GTPase activating protein 2, transcript variant X1	717.278	1264.33	170.227	0.134639	-2.89284	3.11419e-06	0.000157187	1477	1398	1927	122	248	68
zgc:163014	118220540	uncharacterized protein LOC100038766 homolog, transcript variant X1	3396.82	849.236	5944.4	6.9997	2.80729	3.13019e-06	0.000157588	1191	965	1074	4921	5504	4441
znf687a	118230467	zinc finger protein 687a, transcript variant X1	124.039	21.5758	226.503	10.498	3.39205	3.15083e-06	0.000158296	52	16	17	135	180	235
slc38a2	118231667	solute carrier family 38 member 2	449.916	785.241	114.591	0.145931	-2.77664	3.16529e-06	0.000158692	1105	1082	759	35	51	178
LOC118207922	118207922	MAP kinase-activated protein kinase 2, transcript variant X1	1736.15	432.651	3039.64	7.02562	2.81263	3.22064e-06	0.000160994	1000	392	295	3870	2045	1834
LOC118208693	118208693	chromobox protein homolog 5-like, transcript variant X1	985.008	230.438	1739.58	7.549	2.91629	3.22626e-06	0.000160994	671	151	96	1392	1465	1457
dock1	118220844	dedicator of cytokinesis 1, transcript variant X1	582.184	142.855	1021.51	7.1507	2.83808	3.23122e-06	0.000160994	345	147	62	1293	834	502
LOC118233821	118233821	cadherin-2-like	123.91	243.263	4.5564	0.0187304	-5.73848	3.32666e-06	0.000165407	498	310	118	0	12	0
dcaf12	118212659	DDB1 and CUL4 associated factor 12	1803.2	439.032	3167.36	7.21441	2.85088	3.36536e-06	0.000166987	936	453	307	2444	2686	2709
LOC118229779	118229779	uncharacterized LOC118229779, transcript variant X1	220.445	429.461	11.4286	0.0266114	-5.23181	3.40036e-06	0.000168377	466	760	342	0	24	5
LOC118212913	118212913	U4/U6 small nuclear ribonucleoprotein Prp3-like, transcript variant X1	1130.89	228.405	2033.37	8.90249	3.15421	3.41311e-06	0.000168662	315	350	184	2721	1248	1221
LOC118220538	118220538	F-box/LRR-repeat protein 16-like, transcript variant X1	271.587	48.7107	494.463	10.151	3.34355	3.45373e-06	0.00017032	77	54	55	502	235	479
LOC118224150	118224150	superoxide dismutase [Mn], mitochondrial	187.259	334.932	39.5869	0.118194	-3.08077	3.46542e-06	0.000170548	366	402	496	10	80	12
LOC118234676	118234676	extracellular matrix protein 1-like	1503	2944.61	61.3821	0.0208456	-5.58412	3.64646e-06	0.000179093	6863	2266	2442	0	158	3
entpd1	118221372	ectonucleoside triphosphate diphosphohydrolase 1, transcript variant X1	94.4812	171.536	17.4262	0.101589	-3.29919	3.67476e-06	0.00017975	237	210	202	8	26	10
wu:fj29h11	118219903	protein NO VEIN, transcript variant X1	1673.95	403.971	2943.94	7.2875	2.86542	3.66736e-06	0.00017975	910	217	479	2742	2250	2349
dhx8	118216378	DEAH (Asp-Glu-Ala-His) box polypeptide 8	1238.88	285.539	2192.21	7.67745	2.94063	3.80232e-06	0.000183973	715	227	181	1185	2533	1722
rab22a	118211032	RAB22A, member RAS oncogene family	121.971	24.8423	219.099	8.81959	3.14071	3.80687e-06	0.000183973	37	31	26	187	180	178
rfng	118220755	RFNG O-fucosylpeptide 3-beta-N-acetylglucosaminyltransferase	2458.48	615.648	4301.31	6.98664	2.8046	3.79613e-06	0.000183973	1369	515	523	4347	3633	2880
rpl23a	118236110	ribosomal protein L23a	675.468	1202.63	148.308	0.12332	-3.01952	3.79378e-06	0.000183973	1201	1852	1392	58	286	40
tmem30c	118213608	transmembrane protein 30C	72.6611	141.134	4.18819	0.0296752	-5.0746	3.77035e-06	0.000183973	316	99	141	5	5	1
zgc:154093	118209047	uncharacterized protein LOC777623 homolog	15.0276	30.0553	0	0	#NAME?	3.78998e-06	0.000183973	55	34	26	0	0	0
LOC118220908	118220908	jupiter microtubule associated homolog 1-like	3473.07	863.924	6082.21	7.04021	2.81562	3.81964e-06	0.000184221	1542	957	809	3998	5684	5319
aida	118230458	axin interactor, dorsalization associated, transcript variant X1	503.443	121.965	884.922	7.25555	2.85909	3.87428e-06	0.000186294	249	110	115	988	675	578
rtf1	118214244	RTF1 homolog, Paf1/RNA polymerase II complex component, transcript variant X1	1843.85	458.381	3229.32	7.04505	2.81661	3.87808e-06	0.000186294	1228	280	317	3871	2385	1964
LOC118217955	118217955	apoptosis-stimulating of p53 protein 2-like	3602.6	838.454	6366.75	7.59343	2.92475	3.95457e-06	0.000189591	1889	410	1043	5315	3816	6426
cdk9	118212112	cyclin-dependent kinase 9 (CDC2-related kinase), transcript variant X1	1588.54	376.891	2800.19	7.42972	2.89331	3.96548e-06	0.000189737	790	311	371	3676	1834	1643
scrib	118225005	scribble planar cell polarity protein, transcript variant X1	895.247	172.723	1617.77	9.36627	3.22747	4.02323e-06	0.000192119	297	195	168	2174	981	974
sil1	118224167	SIL1 nucleotide exchange factor	1716.48	3366.8	66.1547	0.0196491	-5.66939	4.08338e-06	0.000194606	7891	2727	2585	36	103	30
hmga2	118218678	high mobility group AT-hook 2, transcript variant X1	179.103	38.9413	319.264	8.19859	3.03538	4.12293e-06	0.000196103	78	41	31	272	262	260
tm9sf1	118224534	transmembrane 9 superfamily member 1, transcript variant X1	44.1527	87.1664	1.1391	0.0130681	-6.2578	4.1625e-06	0.000197596	97	156	65	0	3	0
m6pr	118233727	mannose-6-phosphate receptor (cation dependent)	159.892	286.112	33.6728	0.117691	-3.08692	4.20917e-06	0.000199028	333	375	366	22	48	16
znf76	118211525	zinc finger protein 76, transcript variant X1	777.854	190.87	1364.84	7.15062	2.83807	4.2081e-06	0.000199028	322	197	214	1275	959	1155
gpd2	118223318	glycerol-3-phosphate dehydrogenase 2 (mitochondrial), transcript variant X1	533.412	129.067	937.758	7.26569	2.8611	4.3109e-06	0.000203439	288	125	88	748	906	692
slc2a15b	118219713	solute carrier family 2 member 15b	1514.69	2708.64	320.747	0.118416	-3.07806	4.32705e-06	0.000203802	2470	2703	5142	162	462	186
LOC118221752	118221752	protein kinase C and casein kinase substrate in neurons protein 2-like, transcript variant X1	26.7603	52.2147	1.306	0.0250122	-5.32123	4.35093e-06	0.000204121	31	80	81	0	1	2
ctsla	118206787	cathepsin La, transcript variant X1	6371.27	1601.51	11141	6.95658	2.79838	4.35488e-06	0.000204121	4717	1048	618	13163	7339	7656
psmb2	118232913	proteasome 20S subunit beta 2	296.786	525.858	67.7135	0.128768	-2.95716	4.3592e-06	0.000204121	578	667	732	28	127	20
rps23	118210581	ribosomal protein S23	591.568	1082.23	100.901	0.0932337	-3.423	4.38441e-06	0.000204903	924	1690	1373	13	202	42
ndufb7	118216147	NADH:ubiquinone oxidoreductase subunit B7	57.5253	106.758	8.29292	0.0776799	-3.68632	4.40152e-06	0.000205305	107	130	165	10	11	1
LOC118212986	118212986	ubiquitin-conjugating enzyme E2 L3-like, transcript variant X1	140.397	250.74	30.0543	0.119862	-3.06055	4.42701e-06	0.000205698	421	244	301	18	35	22
herc2	118223357	HECT and RLD domain containing E3 ubiquitin protein ligase 2, transcript variant X1	62.1726	114.456	9.88954	0.0864051	-3.53274	4.4243e-06	0.000205698	151	120	166	13	5	7
LOC118210487	118210487	uncharacterized LOC118210487	1209.65	2179.41	239.899	0.110075	-3.18344	4.45745e-06	0.000206714	1700	2984	3427	105	482	40
LOC118227127	118227127	CD81 antigen-like	210.931	373.23	48.6313	0.130298	-2.94011	4.47514e-06	0.000207136	580	361	495	22	63	36
bach1b	118236603	BTB and CNC homology 1, basic leucine zipper transcription factor 1 b, transcript variant X1	146.602	30.465	262.738	8.62426	3.1084	4.50663e-06	0.000208194	83	11	29	219	280	165
tspan15	118218392	tetraspanin 15	2619.21	673.4	4565.02	6.77907	2.76109	4.56176e-06	0.000210338	1382	735	473	4292	4045	3155
LOC118233007	118233007	cyclin-dependent kinases regulatory subunit 1, transcript variant X1	1094.98	271.705	1918.26	7.06009	2.81969	4.58709e-06	0.000211103	371	285	382	1642	1284	1794
galns	118227539	galactosamine (N-acetyl)-6-sulfatase	639.76	159.027	1120.49	7.04594	2.81679	4.6355e-06	0.000212733	271	196	137	1049	822	918
rps5	118233396	ribosomal protein S5	683.749	1228.89	138.61	0.112793	-3.14825	4.64015e-06	0.000212733	950	1734	1878	32	244	74
LOC118214002	118214002	3 beta-hydroxysteroid dehydrogenase/Delta 5-->4-isomerase-like	496.628	970.013	23.2427	0.0239612	-5.38315	4.66919e-06	0.000213657	559	1649	1323	28	5	24
reep5	118213080	receptor accessory protein 5	91.9569	165.998	17.9154	0.107925	-3.2119	4.74395e-06	0.000216667	286	175	176	3	26	15
zgc:114188	118215786	uncharacterized protein LOC541327 homolog	565.249	1001.41	129.088	0.128906	-2.95561	4.76895e-06	0.000217397	885	1479	1345	30	255	46
LOC118206486	118206486	M-phase phosphoprotein 9-like	97.3546	18.4853	176.224	9.53318	3.25296	4.843e-06	0.000220356	45	13	15	175	114	149
LOC118223348	118223348	hepatitis A virus cellular receptor 1 homolog, transcript variant X1	897.984	1756.85	39.1133	0.0222632	-5.48919	4.90712e-06	0.000222798	3654	2232	806	0	53	41
josd2	118209528	Josephin domain containing 2	20.3181	39.7934	0.842851	0.0211807	-5.56111	4.91513e-06	0.000222798	48	45	58	0	1	1
phyh	118218715	phytanoyl-CoA 2-hydroxylase, transcript variant X1	36.8588	71.6522	2.0654	0.0288254	-5.11652	4.98691e-06	0.000225627	96	120	48	0	3	2
rps27.1	118233730	ribosomal protein S27, isoform 1	69.6647	127.343	11.9866	0.094129	-3.40922	5.06113e-06	0.000228556	169	144	171	5	17	8
sema4d	118212749	sema domain, immunoglobulin domain (Ig), transmembrane domain (TM) and short cytoplasmic domain, (semaphorin) 4D, transcript variant X1	1603.94	404.828	2803.06	6.92407	2.79162	5.12875e-06	0.000231177	728	413	417	2702	1704	2524
faim2a	118224756	Fas apoptotic inhibitory molecule 2a, transcript variant X1	36.282	68.7555	3.80849	0.0553917	-4.17419	5.19061e-06	0.000233529	110	93	56	5	4	1
phf3	118218358	PHD finger protein 3	659.042	163.23	1154.85	7.07501	2.82273	5.23038e-06	0.00023488	348	185	94	929	945	986
LOC118214068	118214068	E3 ubiquitin-protein ligase SH3RF3-like	104.048	20.5133	187.583	9.14449	3.1929	5.27619e-06	0.000235621	41	17	22	194	111	161
LOC118218165	118218165	40S ribosomal protein S24, transcript variant X1	628.86	1102.16	155.554	0.141135	-2.82485	5.27354e-06	0.000235621	1643	1201	1364	90	256	55
LOC118226988	118226988	histone H2A.Z	1959.6	491.205	3427.99	6.97874	2.80297	5.27275e-06	0.000235621	869	309	753	3624	1920	2969
LOC118207341	118207341	DNA-binding protein inhibitor ID-1-like	113.324	212.791	13.8562	0.0651162	-3.94084	5.35678e-06	0.000238706	315	331	145	16	15	5
efs	118231347	embryonal Fyn-associated substrate	140.704	31.1829	250.226	8.02445	3.0044	5.36506e-06	0.000238706	51	26	44	314	202	127
LOC118216473	118216473	metalloproteinase inhibitor 2-like	441.198	106.806	775.589	7.26165	2.8603	5.43137e-06	0.000241211	314	59	55	930	538	500
grik4	118209975	glutamate receptor, ionotropic, kainate 4, transcript variant X1	333.49	79.3521	587.627	7.40531	2.88856	5.47325e-06	0.000242624	180	73	56	473	529	462
LOC118236522	118236522	4F2 cell-surface antigen heavy chain-like, transcript variant X1	216.4	402.513	30.2872	0.0752452	-3.73226	5.5686e-06	0.000246398	778	489	268	14	48	15
LOC118224299	118224299	4F2 cell-surface antigen heavy chain-like	303.286	544.164	62.4079	0.114686	-3.12424	5.64995e-06	0.000249083	865	334	937	116	43	8
LOC118234519	118234519	cytochrome b5	50.778	93.7172	7.83873	0.0836423	-3.57962	5.64322e-06	0.000249083	196	82	87	3	8	8
rpl10	118208087	ribosomal protein L10	636.05	1165.09	107.007	0.0918442	-3.44467	5.69267e-06	0.000250509	1005	1823	1464	12	241	24
LOC118215392	118215392	DNA-binding protein RFX7, transcript variant X1	65.1149	11.1523	119.078	10.6774	3.41649	5.71507e-06	0.000251036	27	8	9	128	88	84
LOC118223081	118223081	zona pellucida sperm-binding protein 4-like	1101.67	1914.96	288.385	0.150595	-2.73125	5.78783e-06	0.00025377	1975	2284	2965	171	312	232
LOC118211928	118211928	nuclear receptor subfamily 1 group D member 1-like	14.4155	28.831	0	0	#NAME?	5.8649e-06	0.000256683	37	35	37	0	0	0
fbxo11b	118221145	F-box protein 11b, transcript variant X1	369.665	650.234	89.0951	0.13702	-2.86754	5.88109e-06	0.000256925	777	940	706	65	116	46
LOC118211223	118211223	CD63 antigen-like, transcript variant X1	405.321	707.191	103.451	0.146285	-2.77315	5.92413e-06	0.000258332	847	996	798	57	81	112
dbr1	118224034	debranching RNA lariats 1, transcript variant X1	800.303	144.446	1456.16	10.081	3.33357	5.94431e-06	0.000258332	221	161	169	1948	785	964
usp5	118209293	ubiquitin specific peptidase 5 (isopeptidase T)	341.544	602.172	80.9163	0.134374	-2.89567	5.94543e-06	0.000258332	834	646	818	52	146	14
hspa13	118209055	heat shock protein 70 family, member 13	46.2299	86.3617	6.09817	0.070612	-3.82394	5.99002e-06	0.000259801	113	117	94	10	4	2
rps15	118224829	ribosomal protein S15	616.258	1111.83	120.685	0.108546	-3.20362	6.14029e-06	0.00026584	1026	1722	1355	23	264	26
fbxo25	118230098	F-box protein 25, transcript variant X1	446.285	782.878	109.691	0.140113	-2.83534	6.18537e-06	0.000267312	695	997	1242	67	161	52
eef1b2	118214587	eukaryotic translation elongation factor 1 beta 2, transcript variant X1	472.094	823	121.188	0.147251	-2.76365	6.24062e-06	0.000269217	911	1046	1137	53	134	110
usp54a	118218162	ubiquitin specific peptidase 54a, transcript variant X1	613.239	133.123	1093.35	8.21309	3.03793	6.29097e-06	0.000270905	308	135	73	633	1363	744
LOC118224174	118224174	regulator of G-protein signaling 14-like, transcript variant X1	264.084	51.692	476.475	9.21758	3.20439	6.30472e-06	0.000271013	56	53	88	346	306	505
cdc6	118221805	cell division cycle 6 homolog (S. cerevisiae), transcript variant X1	3858.25	1019.19	6697.31	6.57121	2.71616	6.34815e-06	0.000272394	1555	920	1459	7646	4248	4947
LOC118217213	118217213	3-phosphoinositide-dependent protein kinase 1-like, transcript variant X1	521.72	135.711	907.729	6.68868	2.74172	6.43045e-06	0.000274947	244	177	93	1086	642	577
LOC118230622	118230622	ceramide synthase 1-like, transcript variant X1	731.766	185.447	1278.08	6.8919	2.7849	6.42851e-06	0.000274947	393	174	153	1047	1167	977
rpl7	118234739	ribosomal protein L7	971.801	1693.15	250.453	0.147921	-2.7571	6.48391e-06	0.000276742	1766	2174	2415	84	419	131
LOC118206832	118206832	ectonucleoside triphosphate diphosphohydrolase 2-like	19.8376	38.9159	0.759401	0.0195139	-5.67935	6.50444e-06	0.000277128	31	48	67	0	2	0
LOC118212406	118212406	cAMP-specific 3',5'-cyclic phosphodiesterase 4D-like	14.2065	28.413	0	0	#NAME?	6.61948e-06	0.000281532	50	35	23	0	0	0
mcts1	118222590	MCTS1 re-initiation and release factor, transcript variant X1	131.315	235.357	27.2723	0.115876	-3.10934	6.7546e-06	0.000286773	253	329	296	13	52	6
szrd1	118207447	SUZ RNA binding domain containing 1, transcript variant X1	113.76	23.4262	204.093	8.71217	3.12303	6.87786e-06	0.000291493	38	19	34	110	217	176
LOC118212303	118212303	surfeit locus protein 1, transcript variant X1	40.5968	75.7568	5.43681	0.0717666	-3.80054	7.05941e-06	0.000298186	95	98	92	0	7	6
nelfe	118234149	negative elongation factor complex member E, transcript variant X1	180.608	318.849	42.3662	0.132872	-2.91189	7.06386e-06	0.000298186	360	345	507	12	61	32
rps4x	118222181	ribosomal protein S4 X-linked	795.316	1388.7	201.933	0.145412	-2.78178	7.07288e-06	0.000298186	1434	2088	1624	87	342	87
LOC118206323	118206323	transcription factor TFIIIB component B'' homolog	157.216	30.6184	283.813	9.26938	3.21247	7.1993e-06	0.000302873	67	24	29	168	226	295
tmem87b	118218265	transmembrane protein 87B, transcript variant X1	77.3432	140.643	14.0433	0.0998505	-3.32409	7.20917e-06	0.000302873	141	188	197	3	28	5
rps3	118208796	ribosomal protein S3	1490.52	2600.34	380.708	0.146407	-2.77194	7.4161e-06	0.000311025	2707	3747	3218	168	741	82
gnai3	118207763	guanine nucleotide binding protein (G protein), alpha inhibiting activity polypeptide 3, transcript variant X1	744.281	196.012	1292.55	6.59424	2.72121	7.43475e-06	0.000311266	358	189	210	1672	777	835
LOC118234463	118234463	ectonucleotide pyrophosphatase/phosphodiesterase family member 2-like	286.548	70.1908	502.905	7.16482	2.84093	7.46543e-06	0.000311716	124	81	63	279	584	387
rpl29	118210549	ribosomal protein L29	582.974	1019.11	146.841	0.144088	-2.79498	7.48429e-06	0.000311716	1246	1222	1385	66	272	42
timm10	118231759	translocase of inner mitochondrial membrane 10 homolog (yeast), transcript variant X6	58.5626	107.71	9.41491	0.0874096	-3.51606	7.47466e-06	0.000311716	120	160	120	8	11	5
epb41b	118237514	erythrocyte membrane protein band 4.1b, transcript variant X1	850.073	222.013	1478.13	6.65787	2.73506	7.60575e-06	0.000316221	442	220	196	1556	1059	1096
hook3	118212109	hook microtubule-tethering protein 3, transcript variant X1	2370	634.169	4105.83	6.47434	2.69473	7.61867e-06	0.000316221	1321	595	545	4068	3622	2687
si:dkey-19b23.8	118224110	uncharacterized si:dkey-19b23.8, transcript variant X1	4337.59	892.178	7783.01	8.72361	3.12492	7.65224e-06	0.000317068	1740	1159	488	3752	8341	7007
stk25a	118224873	serine/threonine kinase 25a, transcript variant X1	74.3529	135.367	13.3384	0.0985344	-3.34323	7.67049e-06	0.000317279	262	147	111	14	18	3
LOC118219371	118219371	transmembrane protein 19-like	16.8989	33.3346	0.463151	0.013894	-6.1694	7.7006e-06	0.000317979	50	33	45	0	0	1
arl2	118223978	ADP-ribosylation factor-like 2	782.499	199.844	1365.15	6.83108	2.77211	7.8274e-06	0.000322663	456	111	227	1340	1101	988
cdk5rap3	118220132	CDK5 regulatory subunit associated protein 3	136.075	243.31	28.8399	0.118532	-3.07665	7.88782e-06	0.000324599	261	371	269	27	39	9
col5a1	118212581	procollagen, type V, alpha 1, transcript variant X1	41.8705	79.944	3.797	0.0474958	-4.39606	7.97178e-06	0.000327495	160	42	115	0	10	0
LOC118231325	118231325	40S ribosomal protein S18	207.468	367.232	47.7044	0.129903	-2.9445	8.03696e-06	0.0003288	340	556	462	29	77	17
cbr4	118226032	carbonyl reductase 4	27.5428	52.8075	2.2782	0.0431416	-4.53478	8.02702e-06	0.0003288	77	60	64	0	6	0
zgc:162944	118213736	uncharacterized protein LOC569993 homolog	65.5266	119.291	11.7624	0.0986024	-3.34223	8.04445e-06	0.0003288	144	138	170	0	20	9
plk1	118220062	polo-like kinase 1 (Drosophila)	15047.2	3999.11	26095.2	6.52527	2.70604	8.09239e-06	0.0003302	7209	4120	4054	18508	22867	22998
LOC118225533	118225533	RNA-binding protein MEX3B-like, transcript variant X1	104.823	21.2086	188.438	8.88497	3.15137	8.24007e-06	0.0003351	68	13	4	170	140	158
LOC118231689	118231689	uncharacterized LOC118231689, transcript variant X1	41.2557	82.5115	0	0	#NAME?	8.26808e-06	0.0003351	204	72	47	0	0	0
btbd10b	118227884	BTB (POZ) domain containing 10b, transcript variant X1	426.918	106.339	747.497	7.02936	2.81339	8.25895e-06	0.0003351	300	61	64	845	497	540
kank1a	118206401	KN motif and ankyrin repeat domains 1a, transcript variant X1	2845.66	748.856	4942.46	6.60001	2.72247	8.26058e-06	0.0003351	1489	714	697	3555	4349	4302
LOC118231279	118231279	tetraspanin-8-like	25.562	49.2255	1.8985	0.0385674	-4.69647	8.32324e-06	0.000336731	48	52	87	0	5	0
raf1b	118210668	Raf-1 proto-oncogene, serine/threonine kinase b, transcript variant X1	2002.82	522.13	3483.5	6.67171	2.73806	8.33624e-06	0.000336731	1149	431	462	3070	2476	3070
rpl31	118214324	ribosomal protein L31	461.329	807.971	114.687	0.141945	-2.8166	8.35302e-06	0.000336845	759	1146	1100	35	233	29
commd6	118213631	COMM domain containing 6	54.2818	100.158	8.40516	0.0839186	-3.57486	8.50121e-06	0.000342248	113	121	144	8	12	2
LOC118216852	118216852	epsin-3-like, transcript variant X1	13.6466	27.2932	0	0	#NAME?	8.53013e-06	0.00034284	53	15	40	0	0	0
nars1	118206840	asparaginyl-tRNA synthetase 1	251.456	442.744	60.1682	0.135898	-2.8794	8.66774e-06	0.000347791	401	567	691	71	56	28
rpl11	118234615	ribosomal protein L11	824.917	1439.04	210.795	0.146483	-2.7712	8.69171e-06	0.000348174	1686	2088	1585	101	397	50
ankhb	118234613	ANKH inorganic pyrophosphate transport regulator b, transcript variant X1	97.2434	172.918	21.5691	0.124736	-3.00305	8.78055e-06	0.00035059	271	225	157	6	12	32
selenou1a	118217907	selenoprotein U 1a, transcript variant X1	489.317	861.642	116.992	0.135778	-2.88068	8.78109e-06	0.00035059	1280	1276	661	130	94	73
b4galt7	118222563	xylosylprotein beta 1,4-galactosyltransferase, polypeptide 7 (galactosyltransferase I)	696.627	173.852	1219.4	7.014	2.81024	8.88491e-06	0.000353564	453	104	135	1103	689	1198
plce1	118221825	phospholipase C, epsilon 1	149.698	32.3012	267.094	8.26886	3.04769	8.88267e-06	0.000353564	87	18	24	168	221	263
LOC118221630	118221630	sialin-like	1035.43	269.039	1801.82	6.69724	2.74357	8.96056e-06	0.000355894	405	267	361	1180	1495	1734
LOC118233117	118233117	cathelin-related peptide SC5-like	121.58	240.883	2.2782	0.00945772	-6.72429	8.98773e-06	0.000355894	515	70	384	0	6	0
si:ch73-127m5.2	118218429	uncharacterized protein LOC561202 homolog	173.556	39.5617	307.55	7.77393	2.95864	8.98103e-06	0.000355894	98	20	40	351	171	247
nek3	118209200	NIMA related kinase 3	151.616	32.3897	270.842	8.36197	3.06384	9.01584e-06	0.000356421	101	9	22	163	243	257
LOC118214509	118214509	dTDP-D-glucose 4,6-dehydratase-like	119.917	214.043	25.7911	0.120495	-3.05295	9.0672e-06	0.000357865	202	239	369	13	42	11
LOC118219008	118219008	nicotinamide phosphoribosyltransferase-like	1434.2	378.86	2489.54	6.57114	2.71614	9.16054e-06	0.000360958	882	332	266	2231	1995	1980
LOC118212230	118212230	atrial natriuretic peptide receptor 3-like	16.7388	33.4776	0	0	#NAME?	9.20426e-06	0.000362089	68	12	54	0	0	0
slu7	118224369	SLU7 homolog, splicing factor, transcript variant X1	2691.18	738.532	4643.83	6.28792	2.65258	9.35783e-06	0.000367531	1678	619	592	5807	3400	2659
cenpj	118222408	centromere protein J	840.492	220.265	1460.72	6.63166	2.72937	9.46052e-06	0.00037096	390	180	287	1150	1333	1154
atp5mc1	118215985	ATP synthase membrane subunit c locus 1	494.558	864.183	124.933	0.144568	-2.79018	9.53559e-06	0.00037301	815	1264	1127	67	217	39
gsk3ab	118224798	glycogen synthase kinase 3 alpha b, transcript variant X1	1930.22	506.814	3353.62	6.61706	2.72619	9.54373e-06	0.00037301	1183	393	415	2503	2899	2890
yipf6	118224117	Yip1 domain family, member 6	47.3014	87.7883	6.81439	0.077623	-3.68737	9.57821e-06	0.000373752	153	111	69	13	3	2
LOC118216562	118216562	histone H1.0-B	853.758	1673.75	33.7625	0.0201717	-5.63152	9.63554e-06	0.000375381	3956	1455	1133	12	42	29
gars1	118226484	glycyl-tRNA synthetase 1	326.141	571.405	80.8763	0.141539	-2.82073	9.66434e-06	0.000375896	496	676	980	80	97	32
arid3c	118206921	AT rich interactive domain 3C (BRIGHT-like)	71.6218	143.244	0	0	#NAME?	9.70983e-06	0.000376939	296	217	25	0	0	0
glrx3	118221737	glutaredoxin 3	95.0504	170.189	19.9115	0.116996	-3.09546	9.72241e-06	0.000376939	308	174	173	11	26	13
e2f5	118234630	E2F transcription factor 5	769.303	208.235	1330.37	6.3888	2.67554	9.87868e-06	0.000382081	393	228	178	1020	1560	789
niban1a	118224523	niban apoptosis regulator 1a	109.293	218.586	0	0	#NAME?	9.88673e-06	0.000382081	335	415	47	0	0	0
si:dkey-174n20.1	118237123	uncharacterized protein LOC796174 homolog, transcript variant X1	939.035	260.189	1617.88	6.21811	2.63648	9.90574e-06	0.000382203	340	367	266	1617	1383	1084
wdr90	118221877	WD repeat domain 90	958.523	248.368	1668.68	6.71856	2.74815	9.96197e-06	0.000383759	461	191	318	1324	1190	1583
disc1	118218183	DISC1 scaffold protein, transcript variant X1	150.507	34.0111	267.003	7.85046	2.97278	1.00615e-05	0.000386976	77	24	33	192	255	216
mrps18a	118228813	mitochondrial ribosomal protein S18A	47.719	88.215	7.22307	0.0818803	-3.61034	1.01179e-05	0.000388155	92	137	97	2	11	5
rab3ip	118219375	RAB3A interacting protein (rabin3), transcript variant X1	114.385	204.494	24.275	0.118707	-3.07452	1.01244e-05	0.000388155	221	239	313	16	40	7
chn1	118224156	chimerin 1, transcript variant X1	1291.84	338.533	2245.15	6.63198	2.72944	1.01491e-05	0.000388486	877	185	289	2534	1255	1820
tle3a	118215200	TLE family member 3, transcriptional corepressor a, transcript variant X1	2129.35	556.651	3702.05	6.65058	2.73348	1.0269e-05	0.000392451	1232	317	659	3200	2513	3409
rpl24	118213691	ribosomal protein L24	262.044	460.768	63.3209	0.137425	-2.86329	1.03043e-05	0.000392555	423	673	613	43	101	20
them4	118219718	thioesterase superfamily member 4	1678.86	457.186	2900.53	6.34432	2.66546	1.03032e-05	0.000392555	905	400	473	3159	2148	2010
rpn2	118211771	ribophorin II, transcript variant X1	735.45	1273.37	197.534	0.155127	-2.68848	1.03749e-05	0.000394621	1451	1866	1419	119	224	149
LOC118230627	118230627	calponin-3-like	1611.2	436.048	2786.35	6.39001	2.67582	1.05276e-05	0.000399404	1010	313	395	3103	2089	1856
LOC118236439	118236439	protein phosphatase Slingshot homolog 2-like, transcript variant X1	3035.75	804.184	5267.32	6.5499	2.71147	1.05337e-05	0.000399404	1714	758	650	3451	4241	5174
LOC118222444	118222444	trafficking kinesin-binding protein 2-like, transcript variant X1	961.339	244.212	1678.47	6.873	2.78094	1.07599e-05	0.00040734	637	100	245	1428	1034	1650
si:ch211-285f17.1	118225362	sickle tail protein	21.0071	40.8751	1.1391	0.0278678	-5.16525	1.08766e-05	0.000411112	52	52	50	0	3	0
LOC118231749	118231749	RNA-binding protein with multiple splicing-like, transcript variant X1	222.687	387.727	57.6469	0.148679	-2.74973	1.10413e-05	0.000416685	700	318	491	16	73	52
LOC118229799	118229799	coiled-coil domain-containing protein 28A-like, transcript variant X1	80.0492	15.6539	144.444	9.22738	3.20592	1.10667e-05	0.00041699	22	11	28	118	101	136
LOC118212671	118212671	DDRGK domain-containing protein 1-like	40.1129	74.815	5.41074	0.0723215	-3.78943	1.10857e-05	0.000417053	143	78	67	5	7	2
si:ch211-204c21.1	118206318	disabled homolog 2, transcript variant X1	280.375	489.379	71.3702	0.145838	-2.77756	1.11037e-05	0.000417082	636	634	572	65	62	52
bud31	118221109	BUD31 homolog	3624.98	1010.67	6239.3	6.17345	2.62608	1.12041e-05	0.000420196	1917	1183	762	5273	5953	4432
pgk1	118236297	phosphoglycerate kinase 1	222.402	390.467	54.3381	0.139162	-2.84516	1.13294e-05	0.000424235	325	531	599	16	96	26
LOC118211092	118211092	acetyl-coenzyme A synthetase, cytoplasmic-like, transcript variant X1	845.272	225.815	1464.73	6.48642	2.69742	1.13524e-05	0.000424286	363	253	246	1092	1192	1324
trmt1	118220852	tRNA methyltransferase 1, transcript variant X1	406.949	106.482	707.415	6.64351	2.73195	1.13659e-05	0.000424286	183	115	110	627	578	559
LOC118216106	118216106	ADP-ribosylation factor-like protein 4D, transcript variant X1	102.579	182.589	22.5696	0.123609	-3.01614	1.14137e-05	0.000424756	260	178	263	2	38	16
ddx5	118219603	DEAD (Asp-Glu-Ala-Asp) box helicase 5, transcript variant X1	23837.1	6662.62	41011.5	6.15546	2.62187	1.1398e-05	0.000424756	14856	5773	5379	49253	28155	26619
LOC118218379	118218379	sorbin and SH3 domain-containing protein 1, transcript variant X1	22.8527	44.201	1.50441	0.0340356	-4.87681	1.14757e-05	0.000426403	63	51	54	1	3	0
LOC118214219	118214219	ubiquitin carboxyl-terminal hydrolase 37-like	1286.17	341.107	2231.24	6.54118	2.70955	1.1754e-05	0.000434557	574	305	441	1440	1833	2179
LOC118215442	118215442	60S acidic ribosomal protein P2-like	389.179	679.454	98.9037	0.145563	-2.78028	1.17657e-05	0.000434557	844	980	710	50	177	29
LOC118224814	118224814	myosin-7-like	111.838	222.537	1.1391	0.0051187	-7.61001	1.17348e-05	0.000434557	81	400	322	0	3	0
LOC118233478	118233478	serine/arginine-rich splicing factor 10-like	363.999	73.576	654.422	8.8945	3.15291	1.17672e-05	0.000434557	161	64	62	837	323	488
LOC118225875	118225875	ras-related protein Rab-2A	128.653	229.001	28.3048	0.123601	-3.01623	1.17874e-05	0.000434639	342	293	230	32	34	8
nadkb	118230385	NAD kinase b, transcript variant X1	386.736	101.429	672.044	6.62573	2.72808	1.18791e-05	0.000437351	238	109	45	552	668	468
adm2a	118231037	adrenomedullin 2a, transcript variant X1	13.272	26.544	0	0	#NAME?	1.20076e-05	0.000441408	57	30	15	0	0	0
acss1	118217616	acyl-CoA synthetase short chain family member 1, transcript variant X1	69.8918	134.764	5.01955	0.037247	-4.74673	1.22572e-05	0.000449896	266	174	72	0	12	1
rpl26	118222229	ribosomal protein L26	512.836	889.99	135.681	0.152452	-2.71357	1.24491e-05	0.000456248	997	1203	1131	63	215	67
LOC118214186	118214186	dedicator of cytokinesis protein 9-like, transcript variant X1	1958.43	516.081	3400.78	6.58961	2.72019	1.24686e-05	0.000456269	1261	341	441	2201	2799	3312
si:dkey-98f17.5	118206768	uncharacterized protein LOC569123 homolog	43.0503	6.4576	79.6431	12.3332	3.62448	1.25254e-05	0.000457653	19	3	4	79	63	58
scoca	118227810	short coiled-coil protein a, transcript variant X1	1130.67	313.288	1948.04	6.21805	2.63646	1.25574e-05	0.000458125	609	343	251	1620	1963	1319
LOC118230295	118230295	rho-related GTP-binding protein RhoV-like	1877.8	533.639	3221.96	6.03771	2.594	1.26264e-05	0.000459429	925	628	481	3512	2661	2005
atp5pd	118220754	ATP synthase peripheral stalk subunit d	332.766	580.755	84.7775	0.145978	-2.77618	1.26312e-05	0.000459429	527	833	797	20	165	32
LOC118221382	118221382	calmodulin-regulated spectrin-associated protein 3-like, transcript variant X1	21.6514	42.8396	0.463151	0.0108113	-6.53132	1.27899e-05	0.0004645	88	55	20	0	0	1
LOC118234345	118234345	sorting nexin-16-like, transcript variant X1	354.528	88.8077	620.248	6.98417	2.80409	1.29373e-05	0.000469149	182	53	116	542	368	610
zar1l	118235113	zygote arrest 1-like, transcript variant X1	2706.31	4714.11	698.518	0.148176	-2.75462	1.2985e-05	0.000470171	3771	5971	7911	201	1173	388
LOC118235190	118235190	leucine-rich repeat and calponin homology domain-containing protein 2-like, transcript variant X1	1063.92	265.778	1862.06	7.00606	2.8086	1.30732e-05	0.000471945	437	298	280	1037	1629	1867
rpl18	118208524	ribosomal protein L18	551.637	969.994	133.28	0.137403	-2.86351	1.30591e-05	0.000471945	943	1521	1114	35	210	88
LOC118226204	118226204	leukocyte elastase inhibitor-like, transcript variant X1	118.834	217.571	20.0957	0.0923639	-3.43653	1.31327e-05	0.000473385	426	255	151	4	32	14
LOC118221639	118221639	target of Myb protein 1-like, transcript variant X1	119.633	212.733	26.533	0.124724	-3.00318	1.33031e-05	0.000478812	276	223	313	29	31	9
LOC118216247	118216247	putative oxidoreductase GLYR1, transcript variant X1	55.1105	102.702	7.51913	0.0732132	-3.77175	1.34115e-05	0.000481995	217	95	87	11	8	1
ctnna1	118223016	catenin (cadherin-associated protein), alpha 1	4361.1	1195.11	7527.09	6.29826	2.65495	1.35639e-05	0.000486748	3038	855	830	7266	5445	6057
LOC118213911	118213911	atypical chemokine receptor 3-like, transcript variant X1	25.9004	50.8744	0.926301	0.0182076	-5.77932	1.38994e-05	0.000498045	111	23	69	0	0	2
mical3b	118231531	microtubule associated monooxygenase, calponin and LIM domain containing 3b, transcript variant X1	640.806	170.88	1110.73	6.50005	2.70045	1.39652e-05	0.000499659	359	157	148	752	1043	950
capns1b	118210018	calpain, small subunit 1 b	1407.59	2422.98	392.201	0.161867	-2.62712	1.41637e-05	0.000505261	2777	3116	3213	196	576	220
myo6b	118210622	myosin VIb, transcript variant X1	237.061	59.7672	414.356	6.93283	2.79344	1.41531e-05	0.000505261	159	50	26	439	292	309
LOC118206968	118206968	uncharacterized LOC118206968	109.919	210.264	9.57305	0.0455286	-4.45708	1.4274e-05	0.000507696	355	317	114	6	17	2
LOC118208511	118208511	uncharacterized LOC118208511	240.686	442.903	38.4681	0.0868544	-3.52526	1.42533e-05	0.000507696	811	588	277	37	34	26
LOC118223646	118223646	RNA-binding motif protein, X chromosome-like, transcript variant X1	2596.38	724.955	4467.8	6.16286	2.6236	1.43058e-05	0.000508076	1826	589	434	4915	3242	3112
LOC118217231	118217231	sphingosine 1-phosphate receptor 1-like	27.9857	53.1466	2.8248	0.0531512	-4.23375	1.44088e-05	0.000510984	52	65	83	0	5	2
psma1	118215025	proteasome 20S subunit alpha 1	326.78	568.989	84.57	0.148632	-2.75018	1.44491e-05	0.000511659	745	681	728	55	132	31
ppp2cab	118236400	protein phosphatase 2 catalytic subunit alpha b	757.676	1312.99	202.363	0.154124	-2.69783	1.44979e-05	0.000512635	1114	1798	1979	138	327	60
igsf3	118214482	immunoglobulin superfamily, member 3	133.435	30.4857	236.384	7.75392	2.95493	1.46398e-05	0.000516894	48	31	38	157	169	248
slc27a6	118212885	solute carrier family 27 member 6	948.101	1849.38	46.8182	0.0253156	-5.30383	1.46992e-05	0.000518232	3938	2271	857	41	68	13
hars	118224085	histidyl-tRNA synthetase, transcript variant X1	234.294	408.367	60.2209	0.147468	-2.76153	1.49963e-05	0.000527936	356	488	693	14	100	37
slc36a1	118223278	solute carrier family 36 member 1	164.089	41.0646	287.114	6.99176	2.80566	1.51637e-05	0.000533052	75	47	35	248	298	180
nudt15	118222978	nudix (nucleoside diphosphate linked moiety X)-type motif 15	257.187	68.052	446.323	6.55856	2.71338	1.546e-05	0.000542674	102	106	45	258	493	356
mettl3	118231267	methyltransferase like 3, transcript variant X1	316.432	83.4553	549.408	6.58326	2.7188	1.55126e-05	0.000543731	174	87	61	548	394	431
LOC118236478	118236478	uncharacterized LOC118236478, transcript variant X1	2748.01	5014.45	481.574	0.0960371	-3.38026	1.56359e-05	0.000546051	4656	4526	10021	233	777	219
cdh17	118219130	cadherin 17, LI cadherin (liver-intestine)	24.1298	48.2596	0	0	#NAME?	1.56122e-05	0.000546051	97	69	16	0	0	0
nr6a1a	118206929	nuclear receptor subfamily 6, group A, member 1a, transcript variant X1	336.042	89.8609	582.223	6.47916	2.69581	1.56467e-05	0.000546051	211	84	55	669	425	381
LOC118237268	118237268	40S ribosomal protein S7-like, transcript variant X1	42.5395	78.8369	6.24211	0.0791775	-3.65877	1.56943e-05	0.00054692	103	115	76	0	14	2
zgc:123010	118221383	uncharacterized protein LOC641500 homolog, transcript variant X1	1245.42	345.496	2145.34	6.20946	2.63447	1.57804e-05	0.000549127	785	385	161	1660	1844	1811
hnrnpk	118237115	heterogeneous nuclear ribonucleoprotein K	952.238	240.532	1663.94	6.91778	2.79031	1.58329e-05	0.000550158	559	153	240	1213	1116	1721
rpl30	118232791	ribosomal protein L30	379.061	671.13	86.9923	0.129621	-2.94763	1.59226e-05	0.000552481	547	965	977	16	182	26
dbi	118213582	diazepam binding inhibitor (GABA receptor modulator, acyl-CoA binding protein)	588.72	1018.22	159.225	0.156377	-2.6769	1.61291e-05	0.00055884	905	1348	1552	37	313	58
LOC118222665	118222665	heterogeneous nuclear ribonucleoprotein A0-like	39816.2	11351.9	68280.6	6.01492	2.58855	1.6234e-05	0.00056167	25142	9511	9721	70616	52168	48960
LOC118221367	118221367	serine/threonine-protein kinase 17A-like	1014.51	1798.71	230.302	0.128037	-2.96536	1.63413e-05	0.000564571	1374	2266	3095	85	404	99
kdf1a	118221350	keratinocyte differentiation factor 1a, transcript variant X1	483.518	131.953	835.082	6.32862	2.66189	1.64856e-05	0.00056793	263	112	139	825	703	576
prrg4	118215087	proline rich Gla (G-carboxyglutamic acid) 4 (transmembrane), transcript variant X1	1638.57	454.982	2822.16	6.2028	2.63292	1.64806e-05	0.00056793	1022	373	386	2440	2304	2280
plekhh1	118207376	pleckstrin homology domain containing, family H (with MyTH4 domain) member 1	42.3997	78.4365	6.36291	0.0811219	-3.62377	1.65255e-05	0.000568492	57	106	129	9	2	5
LOC118225454	118225454	microtubule-associated serine/threonine-protein kinase 3-like, transcript variant X1	1782.17	502.387	3061.95	6.0948	2.60758	1.66157e-05	0.000570779	957	532	443	2820	2254	2539
morc2	118206872	MORC family CW-type zinc finger 2, transcript variant X1	2980.18	827.887	5132.48	6.1995	2.63215	1.67858e-05	0.000575802	1872	671	700	4235	3983	4476
LOC118223498	118223498	transmembrane protein 131-like, transcript variant X1	2750.62	772.858	4728.39	6.11806	2.61308	1.68471e-05	0.000577085	1487	683	832	4483	3262	3999
ppp1r9ala	118222223	protein phosphatase 1 regulatory subunit 9A-like A, transcript variant X1	2802.7	794.555	4810.84	6.05476	2.59807	1.68858e-05	0.000577589	1310	847	887	3978	3854	4090
eif3s6ip	118218099	eukaryotic translation initiation factor 3, subunit 6 interacting protein, transcript variant X1	382.137	660.959	103.315	0.15631	-2.67752	1.69228e-05	0.000578035	608	889	971	43	149	67
LOC118207670	118207670	rho-related GTP-binding protein RhoA-C-like	252.867	438.043	67.6916	0.154532	-2.69402	1.70669e-05	0.000582133	671	451	557	13	106	49
LOC118208970	118208970	uncharacterized LOC118208970	12.8847	25.7694	0	0	#NAME?	1.71508e-05	0.000584169	25	36	35	0	0	0
smtnl	118235569	smoothelin, like	64.3329	126.008	2.6579	0.0210931	-5.56708	1.74376e-05	0.000593099	247	175	54	0	7	0
LOC118214238	118214238	zinc finger E-box-binding homeobox 2-like, transcript variant X1	26.955	52.3912	1.5188	0.0289896	-5.10832	1.7652e-05	0.000598704	115	52	36	0	4	0
LOC118224733	118224733	cAMP-responsive element modulator-like, transcript variant X1	162.387	320.727	4.04735	0.0126193	-6.30822	1.76397e-05	0.000598704	423	590	157	0	7	3
ccn2a	118230516	cellular communication network factor 2a	72.8361	144.913	0.759401	0.0052404	-7.57611	1.7815e-05	0.000603185	316	34	235	0	2	0
kiaa1522	118232765	KIAA1522 ortholog, transcript variant X1	29.1383	54.934	3.34262	0.0608479	-4.03865	1.78397e-05	0.000603185	71	70	66	2	2	4
srsf9	118207058	serine and arginine rich splicing factor 9	577.375	160.946	993.805	6.17478	2.62639	1.78592e-05	0.000603185	259	224	122	576	1041	838
LOC118222922	118222922	Y-box-binding protein 2-A-like, transcript variant X1	546.929	945.639	148.218	0.156739	-2.67357	1.82717e-05	0.000616253	1105	988	1511	97	258	32
amacr	118213199	alpha-methylacyl-CoA racemase, transcript variant X1	173.625	305.953	41.2977	0.134981	-2.88918	1.84294e-05	0.000620707	434	431	281	50	57	3
aspm	118225038	assembly factor for spindle microtubules, transcript variant X1	2333.87	675.833	3991.9	5.90664	2.56234	1.86726e-05	0.000627847	1066	747	768	3488	3536	2969
fam135a	118218055	family with sequence similarity 135 member A, transcript variant X1	3131.27	897.605	5364.94	5.97695	2.57941	1.86935e-05	0.000627847	1810	862	804	4848	4458	4105
wdfy4	118217853	WDFY family member 4, transcript variant X1	612.695	165.657	1059.73	6.39714	2.67743	1.8785e-05	0.00063004	266	150	224	651	879	1054
LOC118217229	118217229	DCN1-like protein 3, transcript variant X1	74.3422	14.8919	133.793	8.98424	3.1674	1.88355e-05	0.000630859	38	10	11	91	116	122
LOC118207658	118207658	RNA-binding protein 5, transcript variant X1	1571.17	163.201	2979.13	18.2544	4.19017	1.91348e-05	0.000638224	386	133	121	4328	1556	1743
scp2a	118230304	sterol carrier protein 2a, transcript variant X1	1177.69	2005.42	349.955	0.174504	-2.51866	1.90886e-05	0.000638224	2190	2287	3117	95	407	347
use1	118224608	unconventional SNARE in the ER 1 homolog (S. cerevisiae)	359.717	97.999	621.434	6.34123	2.66476	1.91296e-05	0.000638224	179	106	91	608	454	490
pif1	118230664	PIF1 5'-to-3' DNA helicase homolog (S. cerevisiae), transcript variant X1	11341.4	3305.65	19377.2	5.86184	2.55135	1.91854e-05	0.000639028	6317	3051	3442	17748	18009	13075
srsf7a	118208999	serine and arginine rich splicing factor 7a, transcript variant X1	2650.7	750.806	4550.59	6.06094	2.59954	1.93483e-05	0.000643563	1631	593	717	4446	3155	3732
jam3b	118235099	junctional adhesion molecule 3b	21.3788	41.2531	1.50441	0.0364677	-4.77724	1.9474e-05	0.000646852	81	24	58	1	3	0
cmip	118228425	c-Maf inducing protein	53.1606	98.6323	7.68894	0.0779556	-3.6812	1.9585e-05	0.000649646	154	149	65	5	13	2
LOC118228908	118228908	neuronal growth regulator 1-like	648.108	165.708	1130.51	6.82229	2.77026	1.96923e-05	0.000652308	269	147	225	808	757	1183
cep83	118231784	centrosomal protein 83, transcript variant X1	399.013	89.0683	708.958	7.95971	2.99272	1.98819e-05	0.000656785	240	39	79	859	343	572
rps20	118225569	ribosomal protein S20	1212.3	2085.03	339.563	0.162858	-2.61832	1.98744e-05	0.000656785	1893	2847	3035	239	507	129
wu:fe05a04	118211644	zinc finger protein 628	311.584	82.9144	540.254	6.5158	2.70394	1.99228e-05	0.000657233	121	97	97	450	330	541
cnot8	118235961	CCR4-NOT transcription complex, subunit 8, transcript variant X1	9606.64	2810.73	16402.5	5.83568	2.5449	2.00926e-05	0.000661931	4444	3110	3180	13777	14421	12726
ctbp1	118231285	C-terminal binding protein 1, transcript variant X1	38.1226	70.3452	5.89996	0.0838715	-3.57568	2.01752e-05	0.000663746	109	71	90	0	7	7
ilf2	118225148	interleukin enhancer binding factor 2, transcript variant X1	3774.35	1093.55	6455.15	5.90294	2.56143	2.02783e-05	0.000666229	1575	1086	1534	4958	5978	5126
ptpra	118213435	protein tyrosine phosphatase receptor type A, transcript variant X1	990.267	275.131	1705.4	6.19851	2.63192	2.03097e-05	0.000666351	733	169	193	1711	1223	1330
ddx4	118213421	DEAD (Asp-Glu-Ala-Asp) box polypeptide 4, transcript variant X1	641.3	56.4446	1226.16	21.7232	4.44116	2.05931e-05	0.000674733	107	46	67	1824	684	648
LOC118231730	118231730	adhesion G protein-coupled receptor L3-like, transcript variant X1	44.8342	85.5835	4.08491	0.0477301	-4.38896	2.07602e-05	0.000679285	69	148	95	0	1	8
LOC118232500	118232500	lymphoid enhancer-binding factor 1-like, transcript variant X1	2823.82	806.977	4840.67	5.99851	2.58461	2.08e-05	0.000679664	2078	561	555	6045	2727	3448
LOC118222442	118222442	SPRY domain-containing SOCS box protein 4	55.7106	111.421	0	0	#NAME?	2.09727e-05	0.000684379	194	195	22	0	0	0
LOC118215802	118215802	B-cadherin-like	5232.12	1544	8920.24	5.77737	2.53041	2.12576e-05	0.000691135	2819	1558	1571	9837	6471	6196
LOC118218833	118218833	ADP-ribosylation factor 4-like	665.542	1148.64	182.443	0.158834	-2.65441	2.12321e-05	0.000691135	1325	1655	1299	145	280	50
esamb	118210379	endothelial cell adhesion molecule b	57.1234	113.867	0.3797	0.00333459	-8.22828	2.12657e-05	0.000691135	285	99	62	0	1	0
mdp1	118226035	magnesium dependent phosphatase 1, transcript variant X1	39.5121	73.2194	5.80483	0.0792799	-3.6569	2.13177e-05	0.000691893	105	86	87	4	9	2
cltca	118235616	clathrin, heavy chain a (Hc), transcript variant X1	629.696	1110.36	149.032	0.134219	-2.89734	2.13863e-05	0.000693187	1171	1771	1152	195	150	45
arrb2a	118235778	arrestin, beta 2a	1464.43	423.024	2505.83	5.9236	2.56648	2.15064e-05	0.000696143	966	378	306	2471	2140	1707
LOC118217316	118217316	mitochondrial Rho GTPase 1-A-like, transcript variant X1	309.055	84.2134	533.896	6.33979	2.66444	2.16507e-05	0.000699689	137	69	121	623	331	390
smu1a	118231135	SMU1 DNA replication regulator and spliceosomal factor a	2315.94	669.528	3962.36	5.91814	2.56514	2.1674e-05	0.000699689	869	700	987	3404	2873	3515
mrpl3	118234742	mitochondrial ribosomal protein L3, transcript variant X1	209.802	375.38	44.2239	0.117811	-3.08545	2.18839e-05	0.00070552	267	508	622	36	55	22
rpl32	118207225	ribosomal protein L32	542.307	986.796	97.8171	0.0991259	-3.33459	2.19482e-05	0.000706649	712	1484	1445	22	184	43
LOC118234741	118234741	tyrosine-protein kinase Yes-like	1236.41	353.374	2119.45	5.99776	2.58442	2.19984e-05	0.000707322	413	317	628	1328	2155	1762
dusp6	118232118	dual specificity phosphatase 6	200.771	350.633	50.9089	0.145191	-2.78397	2.21136e-05	0.000710078	703	335	320	29	83	19
wdr83os	118219774	WD repeat domain 83 opposite strand	87.8323	158.883	16.7819	0.105625	-3.24298	2.24662e-05	0.000720441	123	242	221	0	32	10
slc35g1	118221391	solute carrier family 35 member G1	66.5482	13.3905	119.706	8.93962	3.16021	2.28569e-05	0.000731998	22	11	19	80	109	106
arhgef9a	118235240	Cdc42 guanine nucleotide exchange factor (GEF) 9a, transcript variant X1	21.6199	41.7355	1.50441	0.0360463	-4.79401	2.29205e-05	0.000733062	83	52	24	1	3	0
col1a2	118233663	collagen, type I, alpha 2, transcript variant X1	320.738	634.855	6.62181	0.0104304	-6.58306	2.3093e-05	0.0007376	1226	134	1198	0	15	2
LOC118216647	118216647	metalloproteinase inhibitor 2-like	1054.49	1794.17	314.803	0.175459	-2.5108	2.31335e-05	0.000737916	3564	1631	1770	237	301	246
LOC118232572	118232572	SH3 domain and tetratricopeptide repeat-containing protein 1	158.316	40.1651	276.467	6.88327	2.78309	2.32476e-05	0.000740576	61	41	52	185	283	219
LOC118223696	118223696	ganglioside GM2 activator-like	2838.27	821.445	4855.1	5.91043	2.56326	2.36028e-05	0.000750504	1331	940	861	2718	4690	4494
mrpl34	118230638	mitochondrial ribosomal protein L34, transcript variant X1	37.9954	70.5915	5.39925	0.0764859	-3.70866	2.36215e-05	0.000750504	72	104	86	0	13	1
gcshb	118226907	glycine cleavage system protein H (aminomethyl carrier), b	383.527	716.873	50.1814	0.0700003	-3.83649	2.40636e-05	0.000760543	672	1222	728	12	95	21
kiaa0319l	118233405	KIAA0319-like ortholog, transcript variant X1	3547.69	1028.88	6066.49	5.8962	2.55979	2.40059e-05	0.000760543	1927	992	1057	4808	4906	5284
rps27.2	118237199	ribosomal protein S27, isoform 2	356.238	644.149	68.3265	0.106072	-3.23688	2.4038e-05	0.000760543	463	874	1060	6	151	19
sorbs3	118206311	sorbin and SH3 domain containing 3, transcript variant X1	32.6842	60.8579	4.5105	0.0741154	-3.75408	2.39759e-05	0.000760543	130	54	53	0	7	4
czib	118230307	CXXC motif containing zinc binding protein	33.1561	61.8448	4.46732	0.0722344	-3.79117	2.46809e-05	0.00077903	66	85	80	3	4	4
ehmt1a	118206310	euchromatic histone-lysine N-methyltransferase 1a, transcript variant X1	677.557	194.208	1160.91	5.97765	2.57958	2.49899e-05	0.000787753	313	238	186	887	955	1024
LOC118231069	118231069	serine/threonine-protein kinase Nek4-like, transcript variant X1	40.3742	79.9199	0.828457	0.0103661	-6.59198	2.5161e-05	0.000792111	156	22	143	1	0	1
LOC118212918	118212918	growth hormone receptor-like	27.6477	52.1628	3.13253	0.060053	-4.05762	2.54134e-05	0.000799015	113	38	54	5	1	2
LOC118233031	118233031	proteasome subunit alpha type-7-like	49.3078	90.2795	8.3361	0.0923366	-3.43695	2.55947e-05	0.000802622	120	126	92	7	14	1
rnf115	118233838	ring finger protein 115	174.517	303.523	45.5102	0.14994	-2.73754	2.55725e-05	0.000802622	269	440	417	22	56	35
c14h9orf78	118212305	chromosome 14 C9orf78 homolog	4063.32	1204.8	6921.85	5.74523	2.52236	2.61049e-05	0.000817192	2910	883	956	8515	4540	4507
dop1a	118227790	DOP1 leucine zipper like protein A, transcript variant X1	214.301	371.975	56.6275	0.152235	-2.71563	2.6161e-05	0.000817192	352	414	642	30	91	24
naa30	118235429	N-alpha-acetyltransferase 30, NatC catalytic subunit	261.212	452.547	69.8768	0.154408	-2.69518	2.61602e-05	0.000817192	432	551	720	27	130	23
gchfr	118236749	GTP cyclohydrolase I feedback regulator	58.062	105.259	10.8645	0.103216	-3.27626	2.63252e-05	0.000821259	201	92	116	16	12	1
LOC118209436	118209436	histone-lysine N-methyltransferase 2A-like, transcript variant X1	347.775	92.9814	602.569	6.48053	2.69611	2.66197e-05	0.00082904	256	64	49	373	556	551
LOC118220678	118220678	actin, cytoplasmic 1	2498.52	4352.07	644.98	0.148201	-2.75437	2.66434e-05	0.00082904	8661	4522	3591	639	746	277
si:dkey-193c22.1	118237304	uncharacterized protein LOC567837 homolog, transcript variant X1	521.766	917.53	126.003	0.137328	-2.8643	2.68314e-05	0.000833813	794	934	1760	53	154	104
LOC118237204	118237204	bifunctional methylenetetrahydrofolate dehydrogenase/cyclohydrolase, mitochondrial-like, transcript variant X1	845.995	252.171	1439.82	5.70969	2.51341	2.72442e-05	0.000845553	373	287	300	1217	1516	906
LOC118221939	118221939	dexamethasone-induced Ras-related protein 1-like	226.714	438.852	14.5755	0.0332128	-4.91212	2.75146e-05	0.000851752	594	764	253	4	26	7
sqstm1	118223874	sequestosome 1	73.7335	131.726	15.7405	0.119494	-3.065	2.74938e-05	0.000851752	200	158	142	8	24	8
LOC118206209	118206209	LHFPL tetraspan subfamily member 2a protein-like	24.6785	46.6615	2.69545	0.0577661	-4.11363	2.7595e-05	0.000853146	59	63	53	0	1	5
plcg1	118208555	phospholipase C, gamma 1, transcript variant X1	4540.9	1312.17	7769.63	5.9212	2.56589	2.77015e-05	0.00085534	3059	1132	939	6166	5510	7395
gapdhs	118232720	glyceraldehyde-3-phosphate dehydrogenase, spermatogenic	257.651	443.134	72.1677	0.162857	-2.61832	2.78606e-05	0.000858057	523	538	612	18	102	58
sf3b4	118232917	splicing factor 3b, subunit 4, transcript variant X1	872.44	251.454	1493.43	5.93915	2.57026	2.78602e-05	0.000858057	470	213	295	1320	1158	1234
cldn19	118211988	claudin 19, transcript variant X1	14.0953	28.1906	0	0	#NAME?	2.79195e-05	0.000858774	60	10	43	0	0	0
si:dkey-118j18.2	118226120	uncharacterized si:dkey-118j18.2, transcript variant X1	103.779	182.337	25.2217	0.138325	-2.85387	2.8077e-05	0.00086252	347	180	177	14	31	18
itga6a	118223534	integrin, alpha 6a, transcript variant X1	150.029	260.882	39.1759	0.150167	-2.73536	2.8235e-05	0.000866269	420	329	239	40	22	35
top2a	118217300	DNA topoisomerase II alpha	548.682	940.264	157.1	0.16708	-2.58139	2.84834e-05	0.00087278	1140	1162	1245	58	275	68
fam113	118231326	family with sequence similarity 113	391.137	113.513	668.761	5.89151	2.55864	2.88545e-05	0.000883028	96	150	178	409	764	495
LOC118236783	118236783	cytochrome c oxidase subunit 6B1	673.142	1149.24	197.042	0.171454	-2.54411	2.90847e-05	0.000888945	991	1480	1831	32	343	119
gak	118206489	cyclin G associated kinase	35.5752	65.8114	5.33896	0.0811252	-3.62371	2.92014e-05	0.000891383	69	80	99	1	7	5
srrt	118235623	serrate RNA effector molecule homolog (Arabidopsis)	4329.88	1286.81	7372.95	5.72965	2.51845	2.93427e-05	0.000894562	2331	1123	1540	7416	4924	6033
LOC118223753	118223753	transcription elongation regulator 1-like, transcript variant X1	886.108	184.492	1587.72	8.6059	3.10533	2.96369e-05	0.000901734	471	119	142	2150	903	992
clcn6	118207738	chloride channel 6, transcript variant X1	200.857	53.3325	348.381	6.53225	2.70758	2.96527e-05	0.000901734	85	53	67	309	236	315
mapk8b	118220848	mitogen-activated protein kinase 8b, transcript variant X1	313.094	86.3713	539.817	6.24995	2.64385	2.98999e-05	0.000908105	217	86	33	445	441	453
scaf8	118209569	SR-related CTD-associated factor 8	876.725	262.625	1490.83	5.67663	2.50503	3.04626e-05	0.000924032	396	323	276	1583	1014	1139
col5a2a	118214204	collagen, type V, alpha 2a	63.551	125.796	1.306	0.0103819	-6.58979	3.07844e-05	0.000931349	277	34	196	0	1	2
ctcf	118228379	CCCTC-binding factor (zinc finger protein), transcript variant X1	1576.79	385.875	2767.7	7.17253	2.84248	3.07465e-05	0.000931349	986	198	358	2387	1548	2824
rtn1a	118214722	reticulon 1a, transcript variant X1	178.672	308.163	49.1808	0.159594	-2.64752	3.08197e-05	0.000931349	601	237	367	16	69	37
LOC118233212	118233212	kinesin-1 heavy chain-like	199.81	346.417	53.204	0.153584	-2.7029	3.10652e-05	0.000936421	520	316	500	60	58	20
psme2	118224944	proteasome activator subunit 2	39.2761	71.4756	7.07661	0.0990073	-3.33632	3.10595e-05	0.000936421	120	48	112	0	4	12
LOC118210943	118210943	40S ribosomal protein S10	337.075	590.196	83.9543	0.142248	-2.81352	3.12274e-05	0.000939105	568	915	696	34	164	20
insig1	118226270	insulin induced gene 1	105.029	183.929	26.1278	0.142053	-2.81549	3.12321e-05	0.000939105	357	156	203	27	16	22
LOC118228946	118228946	ubiquitin-60S ribosomal protein L40	549.431	966.247	132.614	0.137247	-2.86516	3.15449e-05	0.000947329	838	1478	1251	43	253	45
lmnb1	118213354	lamin B1	6911.2	2080.82	11741.6	5.64275	2.4964	3.17742e-05	0.000953028	4450	2068	1538	11417	8600	9296
capgb	118224361	capping protein (actin filament), gelsolin-like b, transcript variant X1	89.7304	171.889	7.57126	0.0440473	-4.5048	3.18501e-05	0.000954119	135	304	186	1	8	9
LOC118221507	118221507	60S ribosomal protein L19	551.618	945.913	157.323	0.166319	-2.58797	3.19695e-05	0.000956309	1078	1289	1172	70	286	50
[truncated: 30,255 more rows]

## Sheet: Table S3
Table S3: Transcripts yielded from comparing oocytes before the P injection and P stripped eggs.
[truncated: 31,064 more rows]

[truncated: 3 more sheets: Table S4, Table S5, Table S6]
